# Supplementary material for: Large-scale evaluation of HIV-1 DNA drug resistance testing as a robust tool for clinical decision-making: A nationwide study in China
Source: J Pharm Anal. 2025 Dec 9;16(1):101513. doi: 10.1016/j.jpha.2025.101513 (PMC12924009; doi:10.1016/j.jpha.2025.101513)
Supplement: Multimedia component 2 [file mmc2.xlsx]

## Sheet:  Table S2
Table S2. Discordant DRMs between RNA and DNA DRTs
HIV-1 RNA load(copies/mL)	Sample ID	PIs		NRTIs		NNRTIs		INSTIs
		RNA	DNA	RNA	DNA	RNA	DNA	RNA	DNA
<50	594	I84IV	-	-	-	-	-	-	-
	897	-	-	M184MV	-	-	-	-	-
50-1,000	216	V82F	-	-	-	-	V106VI	-	-
	539	L76V,L10F	-	L74I,M184V	M184MI	-	-	-	-
	953	I47IT	-	-	-	-	-	-	-
	139	-	-	-	L74I	-	-	-	-
	827	-	-	K65R,S68G,M184V	K65KR,M184MV	-	-	-	-
	643	-	-	D67DG,K70R,K219Q	K70KR,K219KQ	-	-	-	-
	378	-	-	M46MI,I84IV	-	-	-	-	-
	230	-	-	G73GR	-	-	-	-	-
	289	-	-	K65R,V75I,M184MI	-	Y181C,G190S	-	-	G140R
	47	-	-	-	D67N,K70E,M184V	-	K103N	-	-
	11	-	-	-	-	F227FL	F227L	-	-
	753	-	-	-	-	K103KN,P225H	K103N	-	-
	1463	-	-	-	-	H221HY	-	-	-
	573	-	-	-	-	E138EK	-	-	-
	390	-	-	-	-	-	V179VD	-	-
	784	-	-	-	-	-	-	R263RK	-
	207	-	-	-	-	-	-	R263K	-
>1000	64	L24LF	-	-	-	-	-	-	-
	410	I84V	-	-	-	-	-	-	-
	292	I54V,V82VA,L10LF	-	D67N,K70E,M184V	-	V106I,V179D	-	-	-
	1155	-	G48R,G73S	-	M184I	-	M230I	-	-
	1418	-	D30N	-	-	V179D	-	-	-
	796	-	Q58E	-	-	-	-	-	-
	261	-	L10LF	-	-	-	-	-	-
	661	-	-	M184IV	M184V	-	-	-	-
	330	-	-	K70KHNQ	K70KQ	-	-	-	-
	554	-	-	E44ED	E44D	-	-	-	-
	842	-	-	S68G	D67DN,K70KR,L74LI,M184V,L210LW,T215F,K219KQ	V179E	A98AG,K103N,E138EQ,K238T	-	-
	274	-	-	K70KE,M184V	M184MV	-	-	-	-
	986	-	-	K65R,M184V	K65KR	V106M,M230L	V106VM	-	-
	1259	-	-	K65R,L74V,Y115F	K65KR	-	-	-	-
	370	-	-	K65KR	-	-	-	-	-
	651	-	-	D67DG	-	-	-	-	-
	1235	-	-	V75VI	-	-	-	-	-
	429	-	-	M41ML	-	-	-	-	-
	811	-	-	M184V	-	V106I,Y181C,H221Y	-	-	-
	859	-	-	K65R,M184V	-	K103N,V106M	-	-	-
	603	-	-	-	S68SG	-	-	-	-
	1467	-	-	-	V75VI	-	-	-	-
	491	-	-	-	T215TA	-	-	-	-
	1115	-	-	-	M184MIV	-	-	-	-
	1151	-	-	-	L74V,Y115YF,M184V	-	-	-	-
	547	-	-	-	A62V	-	M230I	-	-
	1360	-	-	-	A62AV,K65KR,M184MV	-	G190GS	-	-
	1384	-	-	-	V75I	L100I,K103N,Y188YF	K101KE,K103KN,Y188HL	-	-
	783	-	-	-	-	V179VD	V179D	-	-
	110	-	-	-	-	V179VD	V179D	-	-
	175	-	-	-	-	V179VD	V179D	-	-
	1085	-	-	-	-	V179DE	V179KN	-	-
	844	-	-	-	-	V106VI,V179VD	V106I,V179D	-	-
	468	-	-	-	-	P225PH	P225H	-	-
	970	-	-	-	-	F227FL	F227L	-	-
	1098	-	-	-	-	P225PHLR,M230ML	F227FC,M230L	-	-
	330	-	-	-	-	K103N,V108VI	K103KN	-	-
	237	-	-	-	-	K101KE,Y181C	Y181YC	-	-
	1357	-	-	-	-	K101KDEHNQ,Y181C,G190S	Y181YC,G190GS	-	-
	674	-	-	-	-	K101H,V106M,G190A	V106VM,G190GA	-	-
	831	-	-	-	-	K101E,G190S	G190GS	-	-
	839	-	-	-	-	V179T	-	-	-
	1056	-	-	-	-	V106VIM	-	-	-
	375	-	-	-	-	V106I	-	-	-
	447	-	-	-	-	P225PH	-	-	-
	192	-	-	-	-	K101KDEHNQ	-	-	-
	1052	-	-	-	-	K103N	-	-	-
	1377	-	-	-	-	K103KN	-	-	-
	583	-	-	-	-	K101EQ	-	-	-
	1462	-	-	-	-	H221Y	V106VM	-	-
	1414	-	-	-	-	-	K103N	-	-
	80	-	-	-	-	-	V106VI	-	-
	1344	-	-	-	-	-	V179I	-	-
	227	-	-	-	-	-	K103KN	-	-
	1362	-	-	-	-	-	G190GE	-	-
	554	-	-	-	-	-	Y181YC	-	-
	469	-	-	-	-	-	E138EG	-	-
	1402	-	-	-	-	-	K103N,V179E,P225H,K238T	-	-
	61	-	-	-	-	-	V106VI	-	-
	137	-	-	-	-	-	V106VI	-	-
	1187	-	-	-	-	-	E138EK	-	-
	642	-	-	-	-	-	V179VD	-	-
	1029	-	-	-	-	-	V108I	-	-
	1015	-	-	-	-	-	-	T97TA	T97A
	1376	-	-	-	-	-	-	R263RK,S230R	-
	1246	-	-	-	-	-	-	-	L74IM
	408	-	-	-	-	-	-	-	E92K,G140R,G163R
	247	-	-	-	-	-	-	-	G140K,G163R
	756	-	-	-	-	-	-	-	G140R

## Sheet: Table S3
Table S3. Degenerate DRMs between RNA and DNA DRTs.
HIV-1 RNA load(copies/mL)	Sample ID	PIs		NRTIs		NNRTIs		INSTIs
		RNA	DNA	RNA	DNA	RNA	DNA	RNA	DNA
＜50	1341	-	-	S68G	S68SG	-	-	-	-
	1053	-	-	-	-	V106VI	V106VIM	-	-
	1185	-	-	-	-	K103N	K103KN	-	-
50-1,000	1435	-	-	M184V	M184MV	-	-	-	-
	1387	V32I	V32VI	-	-	-	-	-	-
	861	-	-	K70Q	K70KQ	-	-	-	-
	1463	-	-	K65R	K65KR	-	-	-	-
	1345	-	-	K65R, M184V	K65KR, M184MV	Y181C, G190S	Y181YC, G190GS	-	-
	216	-	-	D67N,T69D,K70R,T215F,K219Q	D67DN,T69TADN,K70KR,T215TFIS,K219KQ	-	-	-	-
	539	-	-	-	-	K103N	A98AG,K103KN	-	-
	827	-	-	-	-	V106M,V179D,F227L,M230L	V106VM,V179VD,F227FL,M230ML	-	-
	643	-	-	-	-	V108I	V108VI	-	-
	927	K43T	K43KT	-	-	-	-	-	-
	316	-	-	M41L,K219E	M41ML,K70KT,K219KE	-	-	-	-
	1098	-	-	L74LI,M184MV	L74I,M184V,K219KE	-	-	-	-
	84	-	-	K65R	K65KR,L74LV,M184MV	-	-	-	-
	1167	-	-	M184V	M184MV	-	-	R263K	R263RK
	297	-	-	M184V	M184MV	-	-	-	-
	674	-	-	M184V	M184MV	-	-	-	-
	1470	-	-	M184MIV	M184MI	-	-	-	-
	1288	-	-	M184I	M184MI	-	-	-	-
	137	-	-	L74V,M184V	L74LV,M184MIV	-	-	-	-
	537	-	-	K70N,M184V	K70KN,M184MV	-	-	-	-
	480	-	-	K70KN	K70KHNQ	-	-	-	-
	831	-	-	K70G,V75M,M184V	K70KEGR,V75VIM,M184MV	-	-	-	-
	100	-	-	Y115F	Y115YF	V106M,F227C	V106VM,F227FC	-	-
	736	-	-	T215N	T215TN	K103N	K103KN	-	-
	53	-	-	M184V	M184MV	V106M	V106VM	-	-
	667	-	-	M184V	M184MV	K103N,P225H	K103KN,P225PH	-	-
	727	-	-	M184V	M184MV	K101H,V106M,F227L	K101KHNQ,V106VM,F227FL	-	-
	517	-	-	M184V	M184MV	K101E,Y181C,G190A	K101KE,Y181YC,G190GA	-	-
	327	-	-	M184V	M184MV	K101E,K103N,G190A	K101KE,K103KN,G190GA	-	-
	45	-	-	M184V	M184MV	E138G,P225H	E138EG,P225PH	-	-
	1083	-	-	K70E,M184V	K70KE,M184MV	Y188L	Y188YFHL	-	-
	1071	-	-	K65R,S68G,V75M,Y115F,M184V	K65KR,S68SG,V75VIM,Y115YF,M184MV	K103N,V106M	K103KN,V106VM	-	-
	1137	-	-	K65R,M184V	K65KR,M184MV	L100I	L100LI	-	-
	726	-	-	K65R,M184I	K65KR,M184MI	V106I,Y188C,M230L	V106VI,Y188YC,M230ML	-	-
	609	-	-	K65R,M184I	K65KR,M184MI	M230L	M230ML	-	-
	1246	-	-	K65R,M184I	K65KR,M184MI	K103N,V179T,M230L	K103KN,V179VAIT,M230ML	-	-
	1388	-	-	K65R,L210W	K65KR,L210LW	K103N,V106M,Y181C	K103KN,V106VM,Y181YC	-	-
	449	-	-	K65R,D67G,V75M,K219E	K65KR,D67DG,V75VIM,K219KE	G190E,H221Y	G190GE,H221HY	-	-
	608	-	-	K65R	K65KR	Y181C,G190S	Y181YC,G190GS	-	-
	57	-	-	K65R	K65KR	V179E,Y181C,Y188L	V179DE,Y181YC,Y188FL	-	-
	569	-	-	K65R	K65KR	V106M	V106VIM	-	-
	619	-	-	K65R	K65KR	K101EQ,Y181C,G190T	K101KEQ,Y181YC,G190GART	-	-
	143	-	-	K65R	K65KR	K101E,V106I	K101KE,V106VI	-	-
	36	-	-	D67N,M184I	D67DN,M184MI	V179T	V179IT	-	-
	833	-	-	D67G,K70E,V75I,Y115F,M184V	D67DG,K70KE,V75VI,Y115YF,M184MV	Y181C,G190S	Y181YC,G190GS	-	-
	659	-	-	A62V,K65R,M184V	A62AV,K65KR,M184MV	Y181C	Y181YC	-	-
	1162	-	-	A62V,K65R,M184I	A62AV,K65KR,M184MI	L100I,K103N	L100LI,K103KN	-	-
	1116	-	-	K65R	K65KR	-	-	-	-
	1357	-	-	K65R	K65KR	-	-	-	-
	410	-	-	D67G,K70R,M184I,K219E	D67DG,K70KRT,M184MI,K219KE	-	-	-	-
	84	-	-	-	-	Y181C,G190S,H221Y	Y181YC,G190CS,H221HY	-	-
	179	-	-	-	-	V179D	V179VD	-	-
	429	-	-	-	-	V106M	V106VIM	-	-
	682	-	-	-	-	V106M	V106IM	-	-
	1134	-	-	-	-	V106I	V106VI	-	-
	446	-	-	-	-	K103S	K103KNRS	-	-
	274	-	-	-	-	K103N,Y181C	K103KN,Y181YC	-	-
	65	-	-	-	-	K103N	K103KN	-	-
	755	-	-	-	-	K103N	K103KN	-	-
	527	-	-	-	-	K103N	K103KN	-	-
	1259	-	-	-	-	K101E,Y181C,G190S	K101KE,Y181YC,G190GS	-	-
	616	-	-	-	-	F227L	F227FL	-	-
	1393	-	-	-	-	A98G	A98AG	-	-
	638	-	-	-	-	-	-	T97A	T97TA
	848	-	-	-	-	-	-	E92Q	E92EQ
	458	-	-	-	-	-	-	E138K,Q148R	E138EK,Q148QR

## Sheet: Table S5
Table S5. SMRT sequence proportions and positioned amino acids
Sample ID	Region	Amino acid Sites associated with drug resistance	Reference amino acids	HIV-1 DNA DRT	HIV-1 RNA DRT	SMRT sequence proportion
1	PIs	10	L	L	L	L(99.600%),F(0.048%),P(0.255%),H(0.077%),R(0.006%),I(0.012%),T(0.001%),V(0.001%)
1	PIs	11	V	V	V	V(99.301%),A(0.445%),I(0.077%),D(0.136%),F(0.013%),L(0.005%),S(0.004%),G(0.017%),T(0.001%),R(0.001%)
1	PIs	13	I	I	I	I(99.121%),V(0.447%),M(0.159%),T(0.211%),S(0.014%),R(0.019%),K(0.008%),L(0.017%),A(0.003%),N(0.001%)
1	PIs	20	K	K	K	K(97.777%),R(1.516%),E(0.560%),*(0.051%),M(0.020%),N(0.031%),G(0.007%),T(0.025%),W(0.001%),Q(0.007%),S(0.001%),I(0.001%)
1	PIs	23	L	L	L	L(99.553%),P(0.330%),H(0.082%),I(0.004%),F(0.017%),R(0.013%),S(0.001%)
1	PIs	24	L	L	L	L(99.558%),S(0.264%),F(0.045%),I(0.088%),*(0.025%),V(0.018%),P(0.001%)
1	PIs	30	D	D	D	D(99.450%),N(0.119%),G(0.281%),V(0.079%),E(0.044%),S(0.003%),H(0.005%),A(0.014%),Y(0.004%)
1	PIs	32	V	V	V	V(99.698%),E(0.079%),A(0.163%),I(0.049%),L(0.004%),S(0.001%),G(0.005%)
1	PIs	33	L	L	L	L(99.472%),*(0.101%),F(0.077%),I(0.052%),S(0.272%),W(0.001%),V(0.022%),P(0.003%)
1	PIs	35	E	ED	E	E(88.809%),D(10.887%),G(0.176%),V(0.056%),R(0.026%),*(0.001%),A(0.018%),K(0.010%),N(0.012%),T(0.001%),Q(0.003%)
1	PIs	36	M	M	M	M(98.920%),V(0.455%),T(0.443%),L(0.062%),I(0.065%),K(0.027%),R(0.021%),W(0.003%),S(0.003%),A(0.001%)
1	PIs	43	K	K	K	K(98.826%),R(0.569%),E(0.270%),N(0.176%),*(0.097%),I(0.050%),Q(0.005%),T(0.008%)
1	PIs	46	M	M	M	M(99.138%),T(0.492%),V(0.257%),I(0.045%),R(0.016%),L(0.027%),S(0.013%),K(0.009%),W(0.001%),D(0.001%)
1	PIs	47	I	I	I	I(99.337%),V(0.232%),T(0.226%),L(0.060%),M(0.114%),R(0.006%),K(0.025%)
1	PIs	48	G	G	G	G(99.697%),W(0.010%),R(0.162%),E(0.090%),A(0.005%),V(0.035%)
1	PIs	50	I	I	I	I(98.689%),V(0.534%),L(0.084%),T(0.381%),M(0.235%),S(0.018%),F(0.019%),N(0.036%),P(0.001%),D(0.001%)
1	PIs	53	F	F	F	F(98.670%),S(0.448%),L(0.697%),Y(0.086%),C(0.019%),I(0.052%),V(0.025%),P(0.001%),H(0.001%),T(0.001%)
1	PIs	54	I	I	I	I(99.476%),V(0.156%),T(0.293%),N(0.043%),S(0.025%),L(0.005%),M(0.003%)
1	PIs	58	Q	Q	Q	Q(99.585%),R(0.243%),*(0.045%),L(0.095%),H(0.006%),P(0.017%),K(0.008%),T(0.001%)
1	PIs	63	L	P	P	P(99.746%),L(0.150%),S(0.049%),H(0.030%),A(0.005%),T(0.017%),R(0.003%)
1	PIs	71	A	T	T	T(98.909%),A(0.596%),P(0.321%),I(0.057%),S(0.047%),V(0.001%),L(0.060%),D(0.003%),N(0.005%),H(0.001%)
1	PIs	73	G	G	G	G(99.813%),S(0.091%),D(0.083%),C(0.008%),A(0.001%),V(0.003%),R(0.001%)
1	PIs	74	T	T	T	T(99.764%),A(0.144%),S(0.019%),I(0.040%),K(0.019%),P(0.009%),R(0.003%),H(0.001%)
1	PIs	76	L	L	L	L(99.520%),*(0.089%),F(0.021%),S(0.305%),V(0.045%),I(0.019%)
1	PIs	77	V	I	I	I(99.047%),L(0.141%),V(0.474%),T(0.229%),M(0.092%),R(0.005%),K(0.010%)
1	PIs	82	V	V	V	V(94.547%),I(4.916%),A(0.273%),L(0.012%),D(0.182%),F(0.014%),S(0.030%),C(0.001%),T(0.012%),G(0.009%),N(0.003%),E(0.001%)
1	PIs	83	N	N	N	N(98.974%),S(0.397%),D(0.394%),H(0.018%),Y(0.088%),I(0.079%),T(0.045%),K(0.003%),G(0.001%)
1	PIs	84	I	I	I	I(98.911%),T(0.316%),V(0.419%),L(0.089%),M(0.239%),R(0.005%),K(0.019%),A(0.001%)
1	PIs	85	I	I	I	I(99.028%),M(0.021%),V(0.398%),T(0.462%),L(0.010%),F(0.019%),N(0.053%),S(0.009%)
1	PIs	88	N	N	N	N(99.148%),S(0.336%),D(0.398%),H(0.008%),K(0.043%),Y(0.021%),I(0.036%),T(0.010%),E(0.001%)
1	PIs	89	L	L	L	L(98.929%),M(0.020%),*(0.039%),S(0.943%),W(0.033%),R(0.003%),F(0.020%),V(0.008%),P(0.005%),Q(0.001%)
1	PIs	90	L	L	L	L(99.323%),S(0.484%),*(0.099%),F(0.006%),W(0.021%),V(0.029%),M(0.038%),P(0.001%)
1	PIs	93	I	L	L	L(98.131%),T(1.397%),P(0.246%),F(0.031%),I(0.066%),Q(0.009%),H(0.086%),M(0.008%),R(0.017%),A(0.003%),V(0.004%),S(0.003%),K(0.001%)
1	RTIs	40	E	E	E	E(99.475%),*(0.078%),V(0.082%),G(0.239%),D(0.059%),A(0.010%),K(0.053%),W(0.001%),M(0.001%)
1	RTIs	41	M	M	M	M(98.942%),T(0.344%),K(0.060%),V(0.454%),S(0.022%),I(0.125%),N(0.012%),W(0.005%),R(0.014%),L(0.022%)
1	RTIs	44	E	E	E	E(99.437%),G(0.377%),V(0.069%),Q(0.003%),D(0.044%),K(0.056%),A(0.008%),*(0.006%)
1	RTIs	62	A	A	A	A(99.835%),T(0.097%),P(0.006%),V(0.057%),D(0.004%)
1	RTIs	65	K	K	K	K(97.421%),R(2.313%),T(0.022%),E(0.193%),M(0.016%),*(0.019%),Q(0.006%),G(0.005%),N(0.005%)
1	RTIs	67	D	D	D	D(99.492%),G(0.325%),V(0.100%),A(0.016%),N(0.054%),E(0.006%),Y(0.006%)
1	RTIs	68	S	S	S	S(99.477%),C(0.104%),G(0.220%),R(0.135%),N(0.056%),D(0.001%),I(0.006%)
1	RTIs	69	T	T	T	T(99.764%),A(0.166%),S(0.032%),I(0.026%),H(0.001%),P(0.006%),M(0.001%),N(0.003%)
1	RTIs	70	K	K	K	K(98.985%),E(0.448%),Q(0.012%),*(0.040%),R(0.279%),M(0.061%),N(0.152%),T(0.019%),S(0.003%)
1	RTIs	74	L	L	L	L(99.535%),S(0.282%),I(0.074%),F(0.056%),V(0.018%),*(0.035%)
1	RTIs	75	V	V	V	V(99.730%),A(0.194%),I(0.051%),E(0.014%),L(0.006%),G(0.004%)
1	RTIs	77	F	F	F	F(98.952%),Y(0.114%),S(0.246%),L(0.636%),V(0.012%),I(0.019%),C(0.021%)
1	RTIs	90	V	V	V	V(99.445%),A(0.473%),D(0.016%),F(0.013%),I(0.036%),G(0.014%),L(0.001%),S(0.001%)
1	RTIs	98	A	A	A	A(99.738%),V(0.132%),T(0.093%),S(0.023%),P(0.006%),G(0.001%),E(0.005%)
1	RTIs	100	L	L	L	L(99.600%),S(0.230%),F(0.026%),*(0.073%),I(0.042%),V(0.030%)
1	RTIs	101	K	K	K	K(99.079%),E(0.477%),R(0.312%),N(0.039%),T(0.016%),*(0.051%),Q(0.013%),I(0.014%)
1	RTIs	103	K	K	K	K(98.939%),*(0.064%),E(0.520%),R(0.381%),Q(0.011%),I(0.026%),T(0.008%),S(0.001%),N(0.049%)
1	RTIs	106	V	V	V	V(99.468%),A(0.312%),E(0.116%),G(0.036%),M(0.066%),L(0.001%),I(0.001%)
1	RTIs	108	V	V	V	V(99.687%),A(0.176%),E(0.051%),G(0.030%),I(0.052%),L(0.005%)
1	RTIs	115	Y	Y	Y	Y(99.553%),H(0.184%),F(0.017%),C(0.161%),S(0.013%),N(0.028%),*(0.021%),D(0.017%),I(0.001%),L(0.004%)
1	RTIs	116	F	F	F	F(98.666%),L(0.545%),S(0.630%),C(0.019%),Y(0.091%),V(0.012%),I(0.036%),P(0.001%)
1	RTIs	118	V	V	V	V(99.557%),A(0.356%),I(0.055%),G(0.010%),D(0.014%),L(0.004%),F(0.001%),S(0.003%)
1	RTIs	138	E	E	E	E(99.249%),G(0.471%),K(0.060%),D(0.083%),A(0.014%),V(0.111%),*(0.009%),R(0.003%)
1	RTIs	151	Q	Q	Q	Q(99.338%),R(0.446%),H(0.021%),L(0.089%),*(0.077%),T(0.003%),K(0.003%),A(0.005%),P(0.014%),G(0.003%),E(0.003%)
1	RTIs	179	V	V	V	V(99.411%),A(0.473%),I(0.027%),G(0.027%),E(0.014%),D(0.037%),S(0.003%),F(0.003%),M(0.004%),L(0.001%)
1	RTIs	181	Y	Y	Y	Y(99.435%),C(0.241%),H(0.118%),*(0.119%),D(0.008%),N(0.057%),R(0.003%),L(0.001%),F(0.005%),S(0.013%)
1	RTIs	184	M	M	M	M(99.169%),T(0.219%),I(0.086%),V(0.402%),L(0.065%),K(0.041%),R(0.013%),A(0.001%),E(0.004%)
1	RTIs	188	Y	Y	Y	Y(99.320%),C(0.334%),*(0.074%),D(0.014%),H(0.167%),N(0.022%),S(0.031%),T(0.003%),V(0.001%),F(0.025%),I(0.009%)
1	RTIs	190	G	G	G	G(99.777%),R(0.066%),V(0.042%),E(0.061%),W(0.053%),*(0.001%)
1	RTIs	210	L	L	L	L(99.503%),F(0.030%),S(0.332%),*(0.094%),W(0.013%),V(0.011%),M(0.016%),C(0.001%)
1	RTIs	215	T	T	T	T(99.297%),A(0.248%),S(0.355%),I(0.078%),Y(0.001%),P(0.014%),N(0.004%),F(0.003%)
1	RTIs	219	K	K	K	K(98.665%),E(0.598%),R(0.470%),*(0.075%),M(0.087%),N(0.010%),Q(0.075%),T(0.017%),G(0.003%),A(0.001%)
1	RTIs	221	H	H	H	H(99.398%),L(0.045%),R(0.389%),Y(0.062%),Q(0.074%),P(0.018%),D(0.004%),S(0.006%),N(0.003%)
1	RTIs	225	P	P	P	P(99.864%),S(0.079%),L(0.039%),H(0.008%),A(0.006%),T(0.004%)
1	RTIs	227	F	F	F	F(99.044%),L(0.430%),S(0.412%),V(0.051%),I(0.018%),Y(0.035%),C(0.008%),P(0.001%)
1	RTIs	230	M	M	M	M(99.176%),T(0.185%),V(0.289%),K(0.052%),I(0.083%),R(0.150%),L(0.058%),E(0.004%),A(0.001%)
1	RTIs	234	L	L	L	L(99.633%),F(0.083%),P(0.190%),V(0.027%),H(0.057%),R(0.003%),I(0.006%),S(0.001%)
1	RTIs	236	P	P	P	P(99.821%),S(0.105%),L(0.048%),H(0.012%),R(0.003%),T(0.009%),A(0.003%)
1	RTIs	238	K	K	K	K(98.817%),Q(0.366%),R(0.428%),E(0.209%),I(0.032%),N(0.048%),*(0.092%),T(0.009%)
2	PIs	10	L	L	L	L(99.556%),F(0.055%),P(0.292%),Q(0.009%),H(0.043%),R(0.030%),I(0.012%),S(0.003%)
2	PIs	11	V	V	V	V(99.227%),A(0.548%),F(0.006%),L(0.009%),I(0.100%),D(0.094%),G(0.015%)
2	PIs	13	I	I	I	I(98.928%),V(0.476%),M(0.174%),T(0.327%),L(0.031%),R(0.055%),K(0.006%),A(0.003%)
2	PIs	20	K	K	K	K(98.413%),E(0.398%),M(0.389%),R(0.636%),T(0.034%),*(0.102%),N(0.015%),Q(0.012%)
2	PIs	23	L	L	L	L(99.350%),Q(0.404%),P(0.210%),R(0.021%),*(0.003%),S(0.003%),I(0.009%)
2	PIs	24	L	L	L	L(99.446%),S(0.332%),V(0.024%),F(0.113%),I(0.064%),*(0.018%),P(0.003%)
2	PIs	30	D	D	D	D(99.326%),Y(0.003%),N(0.231%),E(0.049%),G(0.270%),V(0.091%),C(0.003%),T(0.006%),A(0.021%)
2	PIs	32	V	V	V	V(99.642%),A(0.228%),I(0.061%),G(0.021%),E(0.046%),M(0.003%)
2	PIs	33	L	L	L	L(99.560%),S(0.298%),V(0.024%),F(0.046%),I(0.061%),*(0.012%)
2	PIs	35	E	E	E	E(99.496%),G(0.241%),D(0.061%),V(0.064%),A(0.021%),K(0.113%),R(0.003%)
2	PIs	36	M	M	M	M(98.761%),I(0.131%),V(0.443%),T(0.398%),K(0.207%),R(0.018%),L(0.024%),A(0.009%),*(0.006%),S(0.003%)
2	PIs	43	K	R	R	R(99.310%),K(0.182%),G(0.283%),S(0.103%),*(0.067%),N(0.027%),T(0.009%),E(0.012%),I(0.006%)
2	PIs	46	M	M	M	M(97.754%),L(1.372%),T(0.391%),K(0.006%),I(0.182%),V(0.255%),S(0.009%),W(0.012%),A(0.003%),R(0.015%)
2	PIs	47	I	I	I	I(99.211%),T(0.288%),K(0.015%),V(0.264%),L(0.061%),R(0.009%),M(0.146%),S(0.003%),*(0.003%)
2	PIs	48	G	G	G	G(96.126%),R(2.854%),V(0.022%),K(0.425%),E(0.555%),W(0.009%),A(0.003%),*(0.003%),Q(0.003%)
2	PIs	50	I	I	I	I(98.886%),T(0.486%),M(0.030%),V(0.465%),F(0.027%),S(0.021%),N(0.046%),L(0.033%),A(0.006%)
2	PIs	53	F	F	F	F(97.907%),V(0.400%),S(0.774%),L(0.819%),Y(0.055%),P(0.003%),I(0.021%),C(0.018%),A(0.003%)
2	PIs	54	I	I	I	I(99.396%),T(0.252%),L(0.067%),V(0.191%),S(0.021%),Y(0.006%),N(0.036%),H(0.012%),F(0.018%)
2	PIs	58	Q	Q	Q	Q(99.645%),R(0.246%),P(0.018%),L(0.049%),*(0.039%),K(0.003%)
2	PIs	63	L	P	P	P(99.760%),S(0.052%),L(0.158%),T(0.012%),H(0.012%),R(0.006%)
2	PIs	71	A	T	T	T(99.064%),P(0.217%),A(0.630%),L(0.018%),I(0.012%),M(0.006%),S(0.040%),N(0.006%),R(0.003%),Q(0.003%)
2	PIs	73	G	G	G	G(98.298%),S(1.596%),D(0.079%),V(0.006%),A(0.006%),C(0.009%),N(0.006%)
2	PIs	74	T	T	T	T(99.745%),A(0.176%),I(0.046%),S(0.027%),K(0.003%),P(0.003%)
2	PIs	76	L	L	L	L(99.584%),S(0.303%),I(0.009%),*(0.042%),F(0.036%),V(0.024%)
2	PIs	77	V	I	I	I(98.941%),T(0.252%),K(0.012%),V(0.525%),M(0.100%),L(0.158%),R(0.012%)
2	PIs	82	V	V	V	V(98.349%),I(1.222%),A(0.298%),D(0.091%),G(0.015%),F(0.006%),S(0.009%),L(0.006%),N(0.003%)
2	PIs	83	N	N	N	N(99.040%),D(0.392%),S(0.407%),Y(0.073%),I(0.055%),T(0.021%),H(0.012%)
2	PIs	84	I	I	I	I(99.135%),T(0.225%),M(0.209%),L(0.024%),V(0.392%),R(0.006%),K(0.009%)
2	PIs	85	I	I	I	I(99.007%),T(0.462%),V(0.392%),S(0.018%),N(0.088%),M(0.012%),L(0.012%),A(0.003%),F(0.003%),P(0.003%)
2	PIs	88	N	N	N	N(98.961%),Y(0.018%),S(0.428%),D(0.449%),K(0.073%),T(0.024%),I(0.039%),H(0.003%),R(0.003%)
2	PIs	89	L	L	L	L(99.577%),P(0.286%),Q(0.106%),R(0.027%),M(0.003%)
2	PIs	90	L	L	L	L(99.301%),S(0.505%),*(0.076%),M(0.040%),W(0.046%),F(0.009%),V(0.024%)
2	PIs	93	I	L	L	L(99.370%),P(0.392%),F(0.067%),R(0.073%),I(0.012%),H(0.085%)
2	RTIs	40	E	E	E	E(97.707%),G(1.666%),V(0.090%),K(0.068%),D(0.365%),*(0.077%),A(0.015%),W(0.003%),N(0.009%)
2	RTIs	41	M	M	M	M(97.208%),I(1.581%),V(0.485%),T(0.445%),K(0.131%),R(0.046%),L(0.034%),S(0.034%),N(0.031%),*(0.003%),W(0.003%)
2	RTIs	44	E	E	E	E(99.321%),G(0.320%),K(0.216%),V(0.091%),D(0.037%),A(0.009%),*(0.003%),Q(0.003%)
2	RTIs	62	A	A	A	A(99.788%),T(0.094%),V(0.106%),E(0.006%),G(0.003%),P(0.003%)
2	RTIs	65	K	K	K	K(97.627%),R(1.590%),M(0.455%),E(0.291%),Q(0.009%),G(0.003%),N(0.009%),*(0.009%),T(0.006%)
2	RTIs	67	D	D	D	D(99.478%),N(0.106%),G(0.309%),Y(0.009%),V(0.061%),A(0.024%),E(0.009%),H(0.003%)
2	RTIs	68	S	S	S	S(99.536%),G(0.212%),R(0.082%),C(0.112%),N(0.055%),T(0.003%)
2	RTIs	69	T	TN	T	T(89.743%),N(9.236%),A(0.772%),S(0.085%),D(0.115%),I(0.033%),H(0.003%),Y(0.006%),P(0.006%)
2	RTIs	70	K	K	K	K(98.833%),M(0.062%),R(0.331%),N(0.296%),*(0.172%),E(0.272%),T(0.022%),S(0.006%),I(0.006%)
2	RTIs	74	L	L	L	L(98.988%),I(0.705%),S(0.216%),F(0.027%),*(0.024%),V(0.033%),T(0.003%),Y(0.003%)
2	RTIs	75	V	V	V	V(99.754%),A(0.164%),I(0.046%),L(0.012%),E(0.012%),G(0.009%),S(0.003%)
2	RTIs	77	F	F	F	F(98.569%),L(0.977%),V(0.012%),S(0.371%),C(0.021%),Y(0.043%),I(0.003%),P(0.003%)
2	RTIs	90	V	V	V	V(99.341%),A(0.527%),I(0.083%),G(0.021%),L(0.009%),D(0.018%)
2	RTIs	98	A	A	A	A(99.799%),P(0.012%),T(0.067%),V(0.073%),S(0.018%),R(0.021%),E(0.003%),G(0.006%)
2	RTIs	100	L	L	L	L(99.219%),I(0.381%),G(0.003%),*(0.095%),S(0.233%),F(0.066%),V(0.003%)
2	RTIs	101	K	K	K	K(99.235%),R(0.255%),E(0.373%),I(0.027%),N(0.039%),*(0.018%),T(0.030%),Q(0.018%),G(0.003%)
2	RTIs	103	K	K	K	K(98.956%),R(0.411%),E(0.502%),I(0.016%),*(0.044%),N(0.037%),G(0.003%),T(0.012%),Q(0.016%),S(0.003%)
2	RTIs	106	V	V	V	V(99.440%),A(0.356%),M(0.061%),*(0.006%),E(0.091%),G(0.027%),I(0.012%),W(0.003%),R(0.003%)
2	RTIs	108	V	V	V	V(99.627%),E(0.076%),A(0.246%),L(0.009%),I(0.036%),G(0.006%)
2	RTIs	115	Y	Y	Y	Y(99.529%),C(0.100%),H(0.240%),N(0.031%),F(0.019%),*(0.016%),T(0.022%),S(0.012%),V(0.019%),D(0.012%)
2	RTIs	116	F	F	F	F(97.294%),L(1.872%),S(0.670%),Y(0.082%),C(0.058%),V(0.006%),I(0.015%),P(0.003%)
2	RTIs	118	V	V	V	V(99.531%),G(0.031%),A(0.367%),I(0.058%),S(0.003%),D(0.009%)
2	RTIs	138	E	E	E	E(99.452%),G(0.303%),V(0.104%),*(0.006%),A(0.012%),D(0.073%),K(0.046%),R(0.003%)
2	RTIs	151	Q	Q	Q	Q(99.640%),R(0.189%),*(0.076%),L(0.070%),K(0.006%),P(0.012%),H(0.006%)
2	RTIs	179	V	V	V	V(98.452%),A(1.020%),G(0.401%),L(0.006%),I(0.058%),D(0.049%),S(0.012%),E(0.003%)
2	RTIs	181	Y	YC	YC	Y(73.706%),C(25.756%),F(0.033%),*(0.115%),H(0.149%),S(0.079%),N(0.021%),D(0.064%),R(0.070%),L(0.003%),W(0.003%)
2	RTIs	184	M	M	M	M(95.577%),I(3.763%),T(0.237%),V(0.304%),L(0.036%),K(0.049%),S(0.003%),R(0.027%),*(0.003%)
2	RTIs	188	Y	Y	Y	Y(99.475%),*(0.061%),N(0.070%),C(0.222%),H(0.127%),T(0.003%),D(0.021%),S(0.006%),I(0.003%),F(0.006%),L(0.003%),R(0.003%)
2	RTIs	190	G	G	G	G(98.304%),R(1.587%),K(0.040%),E(0.049%),*(0.018%),D(0.003%)
2	RTIs	210	L	L	L	L(99.440%),S(0.457%),*(0.040%),I(0.009%),V(0.018%),M(0.024%),W(0.006%),F(0.006%)
2	RTIs	215	T	T	T	T(99.507%),A(0.295%),S(0.064%),Y(0.009%),I(0.112%),P(0.012%)
2	RTIs	219	K	K	K	K(98.241%),*(0.768%),E(0.265%),R(0.474%),Q(0.142%),N(0.071%),I(0.026%),T(0.013%)
2	RTIs	221	H	H	H	H(99.477%),R(0.331%),Y(0.070%),P(0.024%),L(0.030%),Q(0.040%),D(0.006%),S(0.015%),T(0.003%),A(0.003%)
2	RTIs	225	P	P	P	P(99.754%),S(0.161%),H(0.009%),T(0.024%),L(0.052%)
2	RTIs	227	F	F	F	F(98.863%),S(0.584%),L(0.468%),Y(0.049%),V(0.021%),C(0.006%),I(0.009%)
2	RTIs	230	M	M	M	M(95.756%),I(2.835%),V(0.959%),L(0.088%),T(0.177%),K(0.046%),R(0.110%),W(0.015%),E(0.009%),N(0.003%),*(0.003%)
2	RTIs	234	L	L	L	L(99.499%),P(0.281%),F(0.119%),H(0.076%),I(0.006%),V(0.006%),R(0.012%)
2	RTIs	236	P	P	P	P(99.857%),S(0.052%),H(0.037%),L(0.046%),A(0.006%),T(0.003%)
2	RTIs	238	K	K	K	K(98.566%),R(0.513%),*(0.067%),Q(0.483%),E(0.258%),T(0.018%),N(0.061%),I(0.030%),D(0.003%)
3	PIs	10	L	L	L	L(99.476%),P(0.421%),F(0.018%),H(0.038%),I(0.020%),R(0.020%),S(0.003%),V(0.003%)
3	PIs	11	V	V	V	V(99.366%),A(0.385%),D(0.126%),I(0.074%),G(0.011%),L(0.031%),F(0.008%),S(0.002%)
3	PIs	13	I	I	I	I(98.855%),T(0.412%),V(0.455%),M(0.235%),K(0.011%),L(0.028%),R(0.003%),A(0.002%)
3	PIs	20	K	K	K	K(99.274%),E(0.360%),R(0.294%),M(0.012%),Q(0.011%),*(0.034%),N(0.003%),T(0.011%),G(0.002%)
3	PIs	23	L	L	L	L(99.521%),P(0.399%),H(0.055%),R(0.009%),F(0.014%),I(0.002%)
3	PIs	24	L	L	L	L(99.625%),S(0.222%),F(0.054%),V(0.028%),*(0.009%),I(0.063%)
3	PIs	30	D	D	D	D(99.521%),V(0.064%),G(0.234%),N(0.133%),E(0.029%),A(0.011%),C(0.002%),S(0.002%),Y(0.003%),H(0.002%)
3	PIs	32	V	V	V	V(99.618%),L(0.009%),A(0.229%),E(0.067%),I(0.070%),G(0.005%),S(0.002%)
3	PIs	33	L	L	L	L(95.626%),I(3.965%),S(0.309%),F(0.035%),V(0.034%),*(0.015%),M(0.008%),T(0.005%),R(0.002%),P(0.002%)
3	PIs	35	E	E	E	E(99.636%),K(0.025%),D(0.046%),G(0.249%),V(0.037%),R(0.002%),A(0.005%),*(0.002%)
3	PIs	36	M	M	M	M(98.834%),V(0.483%),T(0.495%),K(0.031%),L(0.028%),R(0.032%),I(0.070%),*(0.024%),S(0.002%),Q(0.002%)
3	PIs	43	K	K	K	K(98.843%),R(0.614%),*(0.065%),N(0.151%),E(0.235%),I(0.065%),T(0.017%),Q(0.008%),G(0.003%)
3	PIs	46	M	M	M	M(99.266%),V(0.234%),I(0.144%),T(0.307%),L(0.011%),G(0.002%),S(0.008%),R(0.020%),K(0.006%),W(0.003%)
3	PIs	47	I	I	I	I(99.350%),M(0.087%),R(0.008%),V(0.231%),T(0.262%),L(0.060%),K(0.003%)
3	PIs	48	G	G	G	G(99.372%),R(0.347%),E(0.144%),K(0.108%),A(0.006%),V(0.017%),W(0.006%)
3	PIs	50	I	I	I	I(98.642%),F(0.306%),V(0.410%),T(0.427%),N(0.101%),S(0.029%),L(0.067%),M(0.012%),A(0.003%),D(0.002%),P(0.002%)
3	PIs	53	F	F	F	F(98.561%),S(0.463%),L(0.813%),V(0.049%),Y(0.063%),C(0.029%),I(0.023%)
3	PIs	54	I	I	I	I(99.451%),T(0.312%),V(0.185%),F(0.005%),N(0.029%),Y(0.005%),S(0.011%),L(0.002%),M(0.002%)
3	PIs	58	Q	Q	Q	Q(99.412%),R(0.324%),*(0.058%),P(0.014%),H(0.120%),K(0.023%),L(0.038%),E(0.009%),S(0.002%)
3	PIs	63	L	T	T	T(97.273%),Q(1.963%),A(0.322%),M(0.005%),R(0.135%),N(0.070%),I(0.057%),K(0.008%),S(0.043%),P(0.039%),D(0.023%),L(0.042%),H(0.019%),V(0.002%)
3	PIs	71	A	V	V	V(99.393%),A(0.526%),I(0.021%),G(0.017%),D(0.029%),S(0.008%),F(0.005%),T(0.002%)
3	PIs	73	G	G	G	G(99.751%),S(0.148%),A(0.006%),D(0.084%),C(0.006%),R(0.005%)
3	PIs	74	T	T	T	T(99.790%),A(0.121%),P(0.005%),I(0.057%),S(0.021%),K(0.002%),R(0.003%),D(0.002%)
3	PIs	76	L	L	L	L(99.423%),S(0.074%),P(0.157%),*(0.236%),Q(0.046%),I(0.037%),F(0.002%),V(0.011%),R(0.012%),M(0.002%)
3	PIs	77	V	V	V	V(99.612%),A(0.255%),I(0.063%),E(0.052%),L(0.003%),G(0.015%)
3	PIs	82	V	V	V	V(98.735%),A(1.052%),I(0.092%),C(0.009%),G(0.012%),D(0.089%),S(0.003%),L(0.003%),F(0.003%)
3	PIs	83	N	N	N	N(99.206%),D(0.366%),S(0.275%),Y(0.046%),I(0.040%),H(0.038%),T(0.020%),K(0.005%),Q(0.005%)
3	PIs	84	I	I	I	I(99.144%),T(0.317%),V(0.292%),M(0.208%),A(0.002%),K(0.014%),L(0.017%),S(0.002%),R(0.006%)
3	PIs	85	I	I	I	I(98.957%),V(0.324%),T(0.618%),M(0.021%),N(0.050%),L(0.012%),S(0.008%),F(0.009%)
3	PIs	88	N	N	N	N(98.877%),S(0.347%),D(0.537%),T(0.031%),K(0.145%),Y(0.009%),I(0.045%),H(0.005%),E(0.005%)
3	PIs	89	L	L	L	L(99.649%),P(0.265%),Q(0.063%),R(0.014%),M(0.008%),V(0.002%)
3	PIs	90	L	L	L	L(99.417%),S(0.422%),W(0.043%),*(0.052%),M(0.046%),V(0.018%),F(0.002%)
3	PIs	93	I	L	L	L(99.570%),P(0.283%),I(0.006%),H(0.055%),R(0.012%),F(0.069%),V(0.003%),M(0.002%)
3	RTIs	40	E	E	E	E(99.325%),V(0.114%),G(0.301%),K(0.098%),A(0.015%),*(0.091%),D(0.055%)
3	RTIs	41	M	M	M	M(98.666%),T(0.425%),I(0.321%),V(0.422%),*(0.005%),K(0.057%),R(0.063%),S(0.009%),W(0.005%),L(0.018%),N(0.006%),E(0.003%)
3	RTIs	44	E	E	E	E(99.285%),G(0.519%),K(0.075%),V(0.066%),*(0.006%),A(0.011%),D(0.031%),Q(0.003%),R(0.003%)
3	RTIs	62	A	A	A	A(99.820%),T(0.119%),V(0.047%),H(0.002%),L(0.002%),P(0.006%),R(0.002%),D(0.003%)
3	RTIs	65	K	K	K	K(97.832%),R(1.945%),E(0.180%),Q(0.005%),T(0.009%),M(0.021%),G(0.003%),*(0.003%),N(0.002%)
3	RTIs	67	D	D	D	D(99.283%),G(0.394%),Y(0.002%),V(0.125%),N(0.089%),A(0.073%),E(0.031%),H(0.003%)
3	RTIs	68	S	S	S	S(99.399%),R(0.194%),N(0.090%),G(0.194%),C(0.099%),I(0.008%),T(0.011%),A(0.002%),H(0.003%)
3	RTIs	69	T	T	T	T(99.575%),A(0.261%),I(0.037%),P(0.047%),S(0.078%),N(0.002%)
3	RTIs	70	K	K	K	K(98.670%),R(0.795%),E(0.227%),N(0.162%),*(0.041%),I(0.002%),T(0.011%),M(0.071%),S(0.012%),Q(0.008%),A(0.002%)
3	RTIs	74	L	L	L	L(99.427%),S(0.294%),V(0.133%),I(0.032%),*(0.086%),F(0.029%)
3	RTIs	75	V	V	V	V(99.659%),I(0.061%),A(0.202%),L(0.005%),G(0.044%),E(0.028%),D(0.002%)
3	RTIs	77	F	F	F	F(97.990%),L(1.453%),S(0.353%),I(0.039%),*(0.030%),Y(0.107%),C(0.014%),V(0.013%),H(0.002%)
3	RTIs	90	V	V	I	V(99.432%),A(0.505%),G(0.008%),I(0.031%),S(0.005%),D(0.014%),F(0.006%)
3	RTIs	98	A	A	A	A(99.752%),V(0.116%),T(0.075%),P(0.032%),R(0.006%),E(0.003%),S(0.012%),G(0.003%)
3	RTIs	100	L	L	L	L(99.671%),I(0.037%),S(0.194%),V(0.025%),*(0.045%),F(0.025%),P(0.002%),A(0.002%)
3	RTIs	101	K	K	K	K(99.358%),R(0.272%),Q(0.012%),E(0.277%),*(0.032%),N(0.015%),T(0.017%),I(0.017%)
3	RTIs	103	K	K	K	K(99.122%),E(0.490%),R(0.272%),*(0.045%),N(0.031%),T(0.012%),Q(0.014%),I(0.012%)
3	RTIs	106	V	V	M	V(92.069%),M(7.515%),E(0.068%),A(0.211%),L(0.026%),G(0.029%),I(0.014%),T(0.031%),*(0.023%),W(0.002%),D(0.002%),S(0.006%),R(0.005%)
3	RTIs	108	V	V	V	V(96.697%),I(3.009%),A(0.176%),E(0.074%),M(0.009%),L(0.008%),R(0.003%),G(0.011%),T(0.008%),Y(0.002%),S(0.005%)
3	RTIs	115	Y	Y	Y	Y(99.519%),C(0.192%),N(0.039%),H(0.170%),*(0.028%),L(0.019%),F(0.013%),S(0.008%),V(0.003%),D(0.008%)
3	RTIs	116	F	F	F	F(98.790%),L(0.519%),S(0.561%),Y(0.073%),V(0.017%),I(0.021%),C(0.015%),P(0.002%),H(0.002%)
3	RTIs	118	V	V	V	V(99.516%),A(0.377%),I(0.051%),G(0.035%),L(0.008%),D(0.012%),F(0.002%)
3	RTIs	138	E	E	E	E(99.576%),G(0.229%),D(0.034%),V(0.114%),K(0.035%),A(0.003%),R(0.002%),*(0.006%)
3	RTIs	151	Q	Q	Q	Q(99.703%),R(0.146%),T(0.009%),L(0.050%),P(0.020%),K(0.008%),*(0.044%),E(0.003%),H(0.016%),S(0.002%)
3	RTIs	179	V	DV	D	V(72.961%),D(26.519%),A(0.312%),G(0.170%),E(0.009%),I(0.018%),F(0.002%),S(0.002%),N(0.006%),Y(0.002%)
3	RTIs	181	Y	Y	Y	Y(99.457%),H(0.174%),C(0.245%),N(0.028%),F(0.011%),S(0.021%),*(0.041%),D(0.012%),I(0.002%),L(0.009%)
3	RTIs	184	M	M	I	M(99.082%),I(0.200%),V(0.402%),T(0.199%),L(0.052%),R(0.028%),K(0.032%),E(0.002%),G(0.002%),S(0.002%)
3	RTIs	188	Y	Y	Y	Y(99.499%),*(0.041%),H(0.125%),C(0.281%),N(0.020%),F(0.015%),D(0.009%),S(0.009%)
3	RTIs	190	G	G	G	G(99.763%),R(0.127%),*(0.043%),E(0.058%),K(0.003%),V(0.003%),A(0.003%)
3	RTIs	210	L	L	L	L(99.627%),*(0.058%),S(0.287%),F(0.008%),W(0.011%),V(0.006%),M(0.003%)
3	RTIs	215	T	T	T	T(99.533%),I(0.084%),A(0.314%),S(0.051%),N(0.005%),C(0.002%),P(0.011%),F(0.002%)
3	RTIs	219	K	K	K	K(98.852%),R(0.601%),E(0.402%),M(0.051%),N(0.008%),*(0.037%),T(0.011%),Q(0.036%),S(0.002%),G(0.002%)
3	RTIs	221	H	H	H	H(99.329%),P(0.039%),Q(0.097%),R(0.361%),Y(0.055%),L(0.075%),T(0.027%),S(0.003%),D(0.006%),A(0.005%),I(0.003%)
3	RTIs	225	P	P	P	P(99.838%),S(0.090%),A(0.006%),T(0.023%),L(0.038%),H(0.003%),R(0.002%)
3	RTIs	227	F	F	F	F(97.542%),L(1.682%),S(0.670%),V(0.052%),Y(0.014%),I(0.029%),C(0.006%),P(0.005%)
3	RTIs	230	M	M	M	M(99.275%),I(0.128%),K(0.034%),L(0.055%),R(0.096%),T(0.138%),V(0.271%),E(0.002%),G(0.002%)
3	RTIs	234	L	L	L	L(99.497%),H(0.067%),P(0.308%),T(0.003%),F(0.110%),V(0.008%),I(0.002%),R(0.003%),A(0.002%)
3	RTIs	236	P	P	P	P(99.874%),S(0.058%),H(0.014%),L(0.047%),T(0.003%),R(0.003%)
3	RTIs	238	K	K	K	K(98.622%),E(0.253%),Q(0.540%),I(0.043%),R(0.390%),N(0.049%),*(0.093%),T(0.008%),M(0.002%)
4	PIs	10	L	L	L	L(99.233%),P(0.567%),F(0.080%),H(0.075%),I(0.024%),S(0.003%),R(0.019%)
4	PIs	11	V	V	V	V(99.284%),I(0.123%),A(0.425%),D(0.092%),L(0.045%),F(0.005%),C(0.016%),G(0.008%),S(0.003%)
4	PIs	13	I	I	I	I(99.116%),M(0.218%),L(0.031%),V(0.307%),T(0.320%),S(0.003%),A(0.005%)
4	PIs	20	K	K	K	K(98.767%),M(0.068%),E(0.393%),R(0.614%),*(0.073%),T(0.055%),Q(0.016%),N(0.013%)
4	PIs	23	L	L	L	L(99.616%),P(0.274%),Q(0.076%),R(0.021%),I(0.005%),V(0.005%),H(0.003%)
4	PIs	24	L	L	L	L(98.662%),S(1.158%),I(0.055%),F(0.065%),V(0.034%),*(0.024%),M(0.003%)
4	PIs	30	D	D	D	D(99.350%),G(0.358%),N(0.131%),V(0.104%),A(0.016%),E(0.037%),S(0.003%),Y(0.003%)
4	PIs	32	V	V	V	V(99.562%),A(0.227%),I(0.068%),E(0.120%),L(0.003%),G(0.021%)
4	PIs	33	L	L	L	L(99.449%),S(0.376%),I(0.065%),*(0.037%),F(0.060%),V(0.013%)
4	PIs	35	E	D	D	D(93.386%),A(5.814%),V(0.128%),G(0.350%),E(0.261%),N(0.044%),T(0.008%),Y(0.005%),S(0.003%)
4	PIs	36	M	M	M	M(90.304%),I(8.383%),T(0.551%),V(0.401%),L(0.227%),*(0.008%),H(0.011%),K(0.056%),R(0.029%),Y(0.008%),S(0.013%),Q(0.005%),D(0.003%)
4	PIs	43	K	K	K	K(98.578%),E(0.396%),R(0.630%),N(0.197%),T(0.016%),I(0.066%),*(0.102%),Q(0.013%),G(0.003%)
4	PIs	46	M	M	M	M(98.815%),T(0.407%),K(0.016%),V(0.439%),R(0.206%),I(0.076%),L(0.029%),S(0.005%),G(0.003%),A(0.003%),*(0.003%)
4	PIs	47	I	I	I	I(99.138%),T(0.287%),M(0.172%),L(0.052%),V(0.332%),K(0.016%),S(0.003%)
4	PIs	48	G	G	G	G(88.775%),R(10.884%),E(0.145%),K(0.145%),V(0.024%),W(0.027%)
4	PIs	50	I	I	I	I(98.177%),T(1.055%),V(0.590%),M(0.039%),N(0.078%),L(0.037%),A(0.003%),S(0.008%),F(0.010%),D(0.003%)
4	PIs	53	F	F	F	F(97.716%),S(1.268%),L(0.838%),P(0.016%),I(0.037%),Y(0.091%),C(0.018%),V(0.016%)
4	PIs	54	I	I	I	I(99.083%),T(0.606%),V(0.185%),H(0.005%),N(0.057%),L(0.024%),S(0.034%),F(0.005%)
4	PIs	58	Q	Q	Q	Q(99.445%),*(0.074%),R(0.326%),L(0.095%),P(0.013%),H(0.042%),K(0.005%)
4	PIs	63	L	P	P	P(99.759%),H(0.039%),A(0.016%),L(0.115%),S(0.060%),R(0.005%),T(0.005%)
4	PIs	71	A	T	T	T(89.948%),A(9.837%),V(0.005%),P(0.134%),L(0.005%),I(0.032%),S(0.032%),D(0.003%),N(0.003%)
4	PIs	73	G	G	G	G(99.734%),S(0.128%),R(0.005%),D(0.107%),A(0.003%),C(0.016%),V(0.008%)
4	PIs	74	T	T	T	T(99.668%),I(0.081%),P(0.008%),A(0.193%),S(0.042%),K(0.008%)
4	PIs	76	L	L	L	L(98.645%),S(1.015%),V(0.136%),I(0.089%),F(0.068%),*(0.037%),T(0.003%),P(0.008%)
4	PIs	77	V	V	V	V(99.381%),E(0.103%),G(0.103%),M(0.063%),A(0.327%),I(0.016%),L(0.008%)
4	PIs	82	V	V	V	V(99.281%),A(0.457%),D(0.167%),I(0.065%),G(0.026%),F(0.003%)
4	PIs	83	N	N	N	N(98.840%),D(0.546%),S(0.428%),Y(0.068%),T(0.021%),I(0.063%),H(0.029%),C(0.003%),V(0.003%)
4	PIs	84	I	I	I	I(99.081%),T(0.397%),R(0.016%),V(0.298%),M(0.175%),L(0.016%),K(0.018%)
4	PIs	85	I	I	I	I(98.788%),T(0.653%),V(0.397%),N(0.070%),M(0.050%),F(0.010%),A(0.005%),L(0.010%),S(0.016%)
4	PIs	88	N	N	N	N(98.896%),D(0.507%),S(0.444%),I(0.055%),K(0.057%),H(0.008%),T(0.026%),Y(0.008%)
4	PIs	89	L	L	L	L(99.316%),P(0.455%),R(0.021%),S(0.064%),Q(0.053%),F(0.043%),M(0.021%),*(0.008%),C(0.016%),V(0.003%)
4	PIs	90	L	L	L	L(99.122%),S(0.632%),F(0.010%),V(0.029%),*(0.112%),W(0.034%),M(0.055%),P(0.003%),K(0.003%)
4	PIs	93	I	L	L	L(98.824%),I(0.465%),H(0.125%),P(0.350%),T(0.076%),F(0.131%),R(0.010%),A(0.008%),V(0.005%),S(0.005%)
4	RTIs	40	E	E	E	E(99.030%),K(0.284%),*(0.060%),G(0.365%),V(0.126%),A(0.029%),D(0.097%),R(0.003%),W(0.003%),Q(0.003%)
4	RTIs	41	M	M	M	M(98.115%),V(1.114%),T(0.390%),I(0.214%),N(0.010%),K(0.068%),L(0.029%),R(0.034%),E(0.005%),W(0.008%),S(0.010%),A(0.003%)
4	RTIs	44	E	E	E	E(99.396%),G(0.350%),K(0.094%),D(0.060%),V(0.081%),A(0.016%),Q(0.003%)
4	RTIs	62	A	A	A	A(99.817%),V(0.089%),T(0.091%),D(0.003%)
4	RTIs	65	K	K	K	K(95.821%),R(3.768%),T(0.010%),E(0.309%),M(0.031%),G(0.029%),Q(0.016%),N(0.008%),*(0.008%)
4	RTIs	67	D	D	D	D(99.395%),G(0.407%),N(0.104%),A(0.010%),V(0.070%),E(0.008%),Y(0.005%)
4	RTIs	68	S	S	S	S(99.344%),C(0.198%),G(0.253%),N(0.084%),R(0.110%),I(0.008%),*(0.003%)
4	RTIs	69	T	T	T	T(99.642%),A(0.264%),P(0.013%),S(0.029%),I(0.050%),N(0.003%)
4	RTIs	70	K	K	K	K(98.969%),N(0.191%),R(0.304%),M(0.115%),E(0.340%),*(0.047%),Q(0.016%),T(0.016%),S(0.003%)
4	RTIs	74	L	L	L	L(99.621%),S(0.261%),*(0.050%),V(0.005%),I(0.029%),F(0.034%)
4	RTIs	75	V	V	V	V(99.590%),L(0.031%),I(0.089%),E(0.063%),A(0.219%),G(0.008%)
4	RTIs	77	F	F	F	F(98.789%),S(0.452%),L(0.598%),Y(0.128%),I(0.018%),P(0.005%),V(0.005%),C(0.003%),T(0.003%)
4	RTIs	90	V	V	V	V(99.440%),A(0.463%),I(0.052%),D(0.008%),G(0.018%),L(0.003%),F(0.013%),S(0.003%)
4	RTIs	98	A	A	A	A(99.788%),T(0.073%),V(0.097%),P(0.016%),S(0.013%),G(0.003%),E(0.010%)
4	RTIs	100	L	L	L	L(99.536%),*(0.049%),S(0.237%),F(0.032%),V(0.094%),Y(0.022%),I(0.027%),P(0.003%)
4	RTIs	101	K	K	K	K(94.767%),Q(4.338%),R(0.386%),E(0.352%),T(0.065%),*(0.037%),I(0.016%),H(0.003%),N(0.034%),G(0.003%)
4	RTIs	103	K	K	K	K(94.427%),N(3.871%),E(1.073%),R(0.438%),Y(0.008%),T(0.022%),*(0.083%),I(0.022%),Q(0.014%),S(0.022%),D(0.019%)
4	RTIs	106	V	V	V	V(98.959%),A(0.791%),E(0.113%),I(0.040%),M(0.021%),R(0.005%),*(0.021%),G(0.034%),L(0.013%),S(0.003%)
4	RTIs	108	V	V	V	V(99.629%),A(0.238%),I(0.063%),E(0.060%),L(0.003%),Y(0.003%),G(0.005%)
4	RTIs	115	Y	Y	Y	Y(99.555%),N(0.034%),C(0.175%),H(0.156%),*(0.034%),L(0.005%),F(0.026%),S(0.011%),D(0.003%)
4	RTIs	116	F	F	F	F(98.726%),L(0.514%),S(0.522%),I(0.047%),V(0.047%),C(0.016%),Y(0.123%),P(0.003%),A(0.003%)
4	RTIs	118	V	V	V	V(99.379%),A(0.313%),G(0.237%),D(0.032%),S(0.003%),I(0.037%)
4	RTIs	138	E	E	E	E(99.472%),G(0.344%),D(0.045%),K(0.042%),V(0.063%),*(0.008%),A(0.011%),R(0.013%),Q(0.003%)
4	RTIs	151	Q	Q	Q	Q(99.216%),R(0.553%),*(0.072%),P(0.027%),H(0.032%),L(0.085%),K(0.011%),E(0.003%),S(0.003%)
4	RTIs	179	V	V	V	V(99.285%),A(0.365%),G(0.227%),I(0.070%),D(0.047%),F(0.005%)
4	RTIs	181	Y	Y	Y	Y(98.569%),*(0.174%),C(0.410%),L(0.229%),H(0.342%),N(0.050%),I(0.003%),T(0.103%),F(0.066%),D(0.011%),S(0.037%),V(0.003%),R(0.003%),K(0.003%)
4	RTIs	184	M	M	M	M(98.918%),T(0.235%),V(0.423%),R(0.018%),I(0.254%),K(0.060%),L(0.078%),S(0.005%),Y(0.005%),E(0.003%)
4	RTIs	188	Y	Y	Y	Y(99.371%),C(0.264%),Q(0.003%),H(0.172%),*(0.099%),N(0.042%),K(0.003%),F(0.031%),S(0.013%),D(0.003%)
4	RTIs	190	G	G	G	G(99.439%),*(0.389%),R(0.081%),E(0.068%),V(0.021%),A(0.003%)
4	RTIs	210	L	L	L	L(99.553%),S(0.355%),*(0.013%),V(0.021%),M(0.026%),W(0.018%),P(0.005%),F(0.008%)
4	RTIs	215	T	T	T	T(99.500%),P(0.011%),I(0.126%),A(0.297%),S(0.039%),Y(0.013%),N(0.008%),D(0.003%),H(0.003%)
4	RTIs	219	K	K	K	K(98.610%),E(0.679%),R(0.541%),Q(0.045%),*(0.053%),M(0.045%),T(0.016%),N(0.011%)
4	RTIs	221	H	H	H	H(99.248%),L(0.055%),R(0.499%),Q(0.076%),Y(0.073%),P(0.029%),D(0.003%),S(0.013%),I(0.003%),N(0.003%)
4	RTIs	225	P	P	P	P(99.786%),S(0.107%),L(0.078%),A(0.008%),T(0.003%),R(0.008%),H(0.010%)
4	RTIs	227	F	F	F	F(98.859%),S(0.637%),L(0.433%),V(0.042%),C(0.008%),Y(0.016%),I(0.003%),T(0.003%)
4	RTIs	230	M	M	M	M(91.372%),I(7.780%),K(0.076%),T(0.232%),V(0.379%),L(0.134%),*(0.013%),A(0.003%),R(0.005%),E(0.003%),W(0.003%)
4	RTIs	234	L	L	L	L(99.493%),R(0.021%),F(0.081%),H(0.094%),P(0.308%),I(0.003%)
4	RTIs	236	P	P	P	P(99.816%),S(0.084%),L(0.076%),H(0.013%),R(0.003%),T(0.005%),A(0.003%)
4	RTIs	238	K	K	del	K(98.219%),Q(0.441%),E(0.480%),R(0.582%),N(0.078%),*(0.141%),T(0.016%),I(0.042%)
5	PIs	10	L	del	L	L(99.591%),P(0.295%),R(0.038%),I(0.029%),H(0.019%),F(0.029%)
5	PIs	11	V	del	V	V(99.410%),A(0.305%),I(0.076%),D(0.152%),F(0.038%),G(0.019%)
5	PIs	13	I	I	I	I(99.000%),T(0.343%),M(0.190%),V(0.419%),L(0.019%),K(0.019%),P(0.010%)
5	PIs	20	K	K	K	K(98.441%),R(0.357%),I(0.536%),E(0.506%),*(0.060%),N(0.079%),G(0.010%),Q(0.010%)
5	PIs	23	L	L	L	L(99.726%),Q(0.057%),P(0.189%),I(0.009%),R(0.019%)
5	PIs	24	L	L	L	L(99.490%),S(0.312%),F(0.066%),I(0.085%),*(0.028%),V(0.019%)
5	PIs	30	D	D	D	D(99.405%),H(0.009%),N(0.132%),E(0.057%),G(0.217%),V(0.142%),A(0.038%)
5	PIs	32	V	V	V	V(99.736%),A(0.189%),E(0.038%),I(0.028%),G(0.009%)
5	PIs	33	L	L	L	L(99.545%),I(0.057%),F(0.076%),S(0.303%),V(0.019%)
5	PIs	35	E	ED	E	D(94.160%),E(5.349%),G(0.284%),A(0.047%),N(0.085%),V(0.028%),K(0.038%),H(0.009%)
5	PIs	36	M	M	M	M(98.659%),T(0.491%),V(0.415%),R(0.028%),L(0.208%),I(0.132%),*(0.009%),S(0.019%),K(0.028%),C(0.009%)
5	PIs	43	K	K	K	K(98.821%),I(0.076%),N(0.171%),R(0.570%),E(0.276%),*(0.048%),M(0.010%),Q(0.019%),G(0.010%)
5	PIs	46	M	M	M	M(99.179%),T(0.359%),I(0.104%),V(0.302%),K(0.009%),L(0.038%),S(0.009%)
5	PIs	47	I	I	I	I(99.103%),T(0.245%),L(0.094%),V(0.378%),M(0.142%),R(0.028%),K(0.009%)
5	PIs	48	G	G	G	G(99.372%),R(0.232%),E(0.164%),K(0.193%),V(0.029%),A(0.010%)
5	PIs	50	I	I	I	I(99.084%),V(0.368%),T(0.453%),F(0.009%),S(0.028%),N(0.038%),M(0.009%),L(0.009%)
5	PIs	53	F	F	F	F(98.056%),L(1.245%),C(0.028%),Y(0.094%),I(0.085%),S(0.462%),V(0.028%)
5	PIs	54	I	I	I	I(99.377%),T(0.293%),V(0.246%),L(0.009%),N(0.047%),F(0.019%),S(0.009%)
5	PIs	58	Q	Q	Q	Q(98.541%),R(1.194%),*(0.038%),H(0.133%),L(0.057%),P(0.028%),E(0.009%)
5	PIs	63	L	P	P	P(99.616%),A(0.029%),S(0.038%),L(0.298%),R(0.019%)
5	PIs	71	A	A	A	A(99.877%),T(0.047%),S(0.009%),V(0.047%),P(0.009%),D(0.009%)
5	PIs	73	G	G	G	G(99.783%),S(0.123%),D(0.094%)
5	PIs	74	T	T	T	T(99.698%),A(0.227%),I(0.047%),S(0.019%),P(0.009%)
5	PIs	76	L	L	L	L(99.378%),V(0.010%),*(0.182%),S(0.326%),F(0.010%),M(0.038%),I(0.019%),W(0.038%)
5	PIs	77	V	I	I	V(89.620%),I(8.576%),G(0.998%),E(0.460%),R(0.029%),A(0.134%),M(0.115%),*(0.029%),L(0.029%),T(0.010%)
5	PIs	82	V	V	V	V(98.817%),D(0.189%),A(0.237%),G(0.038%),I(0.681%),S(0.019%),T(0.019%)
5	PIs	83	N	N	N	N(98.989%),S(0.453%),D(0.425%),Y(0.085%),K(0.019%),T(0.009%),G(0.009%),H(0.009%)
5	PIs	84	I	I	I	I(99.018%),T(0.236%),L(0.189%),M(0.245%),V(0.293%),R(0.009%),K(0.009%)
5	PIs	85	I	I	I	I(99.235%),T(0.378%),M(0.019%),V(0.208%),N(0.085%),D(0.009%),S(0.009%),F(0.038%),L(0.009%),W(0.009%)
5	PIs	88	N	N	N	N(98.814%),S(0.421%),D(0.536%),I(0.096%),K(0.096%),T(0.010%),H(0.010%),Y(0.010%),E(0.010%)
5	PIs	89	L	L	L	L(99.453%),P(0.415%),R(0.019%),Q(0.094%),*(0.009%),M(0.009%)
5	PIs	90	L	L	L	L(98.980%),S(0.831%),*(0.104%),M(0.038%),V(0.019%),F(0.019%),P(0.009%)
5	PIs	93	I	L	L	L(99.367%),P(0.416%),H(0.085%),A(0.009%),I(0.057%),F(0.066%)
5	RTIs	40	E	E	E	E(99.021%),G(0.447%),V(0.067%),*(0.038%),D(0.257%),K(0.162%),A(0.010%)
5	RTIs	41	M	M	M	M(98.789%),V(0.378%),T(0.473%),I(0.123%),K(0.095%),L(0.038%),R(0.095%),S(0.009%)
5	RTIs	44	E	E	E	E(99.252%),G(0.511%),V(0.114%),K(0.095%),D(0.019%),*(0.009%)
5	RTIs	62	A	A	A	A(99.849%),T(0.104%),V(0.047%)
5	RTIs	65	K	K	K	K(97.839%),R(1.764%),N(0.009%),M(0.066%),E(0.311%),*(0.009%)
5	RTIs	67	D	D	D	D(99.406%),E(0.019%),G(0.406%),V(0.075%),A(0.019%),Y(0.009%),N(0.057%),H(0.009%)
5	RTIs	68	S	S	S	S(99.509%),C(0.189%),G(0.161%),N(0.047%),R(0.094%)
5	RTIs	69	T	T	T	T(99.698%),A(0.198%),S(0.066%),I(0.038%)
5	RTIs	70	K	K	K	K(98.854%),R(0.322%),M(0.104%),E(0.521%),N(0.123%),*(0.047%),T(0.028%)
5	RTIs	74	L	L	L	L(99.188%),S(0.245%),V(0.425%),*(0.047%),I(0.047%),F(0.047%)
5	RTIs	75	V	V	V	V(99.670%),I(0.085%),A(0.160%),L(0.019%),G(0.038%),E(0.028%)
5	RTIs	77	F	F	F	F(98.644%),L(0.818%),V(0.038%),S(0.337%),I(0.019%),Y(0.144%)
5	RTIs	90	V	V	V	V(99.365%),A(0.521%),I(0.057%),G(0.047%),D(0.009%)
5	RTIs	98	A	A	A	A(99.773%),P(0.047%),V(0.076%),T(0.085%),G(0.009%),S(0.009%)
5	RTIs	100	L	L	L	L(91.445%),S(8.168%),P(0.040%),*(0.189%),F(0.129%),V(0.020%),I(0.010%)
5	RTIs	101	K	K	K	K(99.122%),*(0.038%),E(0.462%),I(0.019%),R(0.311%),T(0.019%),N(0.028%)
5	RTIs	103	K	K	K	K(98.551%),E(0.720%),R(0.572%),Q(0.049%),*(0.079%),N(0.020%),M(0.010%)
5	RTIs	106	V	V	V	V(99.328%),E(0.095%),A(0.397%),G(0.095%),M(0.085%)
5	RTIs	108	V	V	V	V(99.745%),E(0.057%),A(0.132%),G(0.047%),I(0.019%)
5	RTIs	115	Y	Y	Y	Y(99.588%),C(0.182%),H(0.115%),N(0.029%),S(0.010%),L(0.010%),F(0.029%),*(0.019%),D(0.010%),V(0.010%)
5	RTIs	116	F	F	F	F(98.575%),S(0.727%),L(0.576%),Y(0.066%),P(0.009%),C(0.009%),I(0.009%),V(0.028%)
5	RTIs	118	V	V	V	V(99.432%),I(0.057%),A(0.454%),D(0.019%),G(0.028%),F(0.009%)
5	RTIs	138	E	E	E	E(99.363%),G(0.295%),V(0.124%),K(0.114%),A(0.019%),D(0.076%),*(0.010%)
5	RTIs	151	Q	Q	Q	Q(99.610%),R(0.228%),*(0.086%),L(0.048%),P(0.019%),T(0.010%)
5	RTIs	179	V	V	V	V(99.584%),A(0.350%),D(0.028%),I(0.038%)
5	RTIs	181	Y	Y	Y	Y(99.348%),H(0.142%),N(0.161%),C(0.302%),S(0.009%),*(0.019%),R(0.009%),F(0.009%)
5	RTIs	184	M	M	V	M(98.649%),V(0.454%),I(0.548%),T(0.208%),K(0.038%),L(0.066%),R(0.038%)
5	RTIs	188	Y	Y	Y	Y(99.443%),S(0.009%),H(0.170%),C(0.198%),N(0.057%),*(0.075%),F(0.028%),D(0.019%)
5	RTIs	190	G	G	G	G(99.461%),R(0.406%),E(0.132%)
5	RTIs	210	L	L	L	L(99.396%),S(0.453%),M(0.057%),*(0.066%),W(0.019%),V(0.009%)
5	RTIs	215	T	T	T	T(99.556%),I(0.142%),A(0.284%),S(0.009%),P(0.009%)
5	RTIs	219	K	K	K	K(98.810%),E(0.533%),R(0.533%),M(0.057%),T(0.010%),*(0.048%),Q(0.010%)
5	RTIs	221	H	H	H	H(99.414%),L(0.066%),R(0.293%),Y(0.179%),Q(0.038%),P(0.009%)
5	RTIs	225	P	P	P	P(99.773%),S(0.142%),L(0.076%),H(0.009%)
5	RTIs	227	F	F	F	F(98.466%),L(0.553%),S(0.581%),Y(0.343%),C(0.010%),I(0.029%),V(0.019%)
5	RTIs	230	M	M	M	M(99.195%),I(0.076%),R(0.133%),T(0.161%),V(0.312%),K(0.057%),L(0.047%),W(0.019%)
5	RTIs	234	L	L	L	L(99.562%),P(0.362%),R(0.010%),H(0.048%),F(0.019%)
5	RTIs	236	P	P	P	P(99.866%),L(0.048%),S(0.067%),T(0.019%)
5	RTIs	238	K	K	K	K(98.317%),E(0.418%),Q(0.589%),R(0.456%),*(0.086%),T(0.029%),N(0.076%),I(0.029%)
6	PIs	10	L	L	L	L(99.501%),H(0.051%),P(0.337%),R(0.013%),I(0.055%),F(0.040%),S(0.001%),V(0.001%)
6	PIs	11	V	V	V	V(99.429%),A(0.389%),I(0.064%),D(0.088%),G(0.022%),R(0.001%),L(0.004%),F(0.001%)
6	PIs	13	I	I	I	I(99.155%),M(0.191%),V(0.420%),T(0.196%),R(0.001%),K(0.013%),N(0.001%),L(0.016%),S(0.001%),*(0.001%),A(0.001%)
6	PIs	20	K	K	K	K(99.243%),E(0.354%),Q(0.007%),R(0.299%),M(0.027%),N(0.007%),*(0.054%),T(0.007%),G(0.001%)
6	PIs	23	L	L	L	L(99.378%),P(0.493%),H(0.076%),F(0.033%),R(0.017%),S(0.002%)
6	PIs	24	L	L	L	L(99.502%),*(0.045%),S(0.289%),F(0.073%),I(0.076%),V(0.016%)
6	PIs	30	D	D	D	D(99.524%),G(0.256%),V(0.057%),N(0.120%),E(0.022%),A(0.013%),Y(0.006%),H(0.001%)
6	PIs	32	V	V	V	V(99.688%),A(0.201%),E(0.049%),G(0.004%),I(0.055%),L(0.003%)
6	PIs	33	L	L	L	L(99.547%),S(0.290%),I(0.080%),F(0.036%),*(0.025%),V(0.019%),P(0.001%)
6	PIs	35	E	D	D	D(99.175%),E(0.380%),H(0.003%),G(0.293%),N(0.045%),Y(0.003%),A(0.027%),V(0.064%),T(0.007%),C(0.001%),R(0.001%)
6	PIs	36	M	M	M	M(98.550%),I(0.220%),K(0.040%),L(0.353%),V(0.394%),T(0.327%),E(0.001%),R(0.085%),W(0.018%),*(0.004%),S(0.001%),A(0.003%),H(0.001%)
6	PIs	43	K	K	K	K(98.773%),E(0.292%),R(0.663%),I(0.039%),N(0.138%),*(0.066%),Q(0.013%),T(0.015%)
6	PIs	46	M	M	M	M(99.273%),V(0.281%),T(0.318%),K(0.016%),S(0.009%),L(0.019%),I(0.048%),R(0.031%),A(0.001%),W(0.003%)
6	PIs	47	I	I	I	I(99.299%),T(0.269%),M(0.095%),V(0.246%),L(0.039%),R(0.037%),A(0.003%),K(0.012%)
6	PIs	48	G	G	G	G(99.637%),E(0.140%),R(0.186%),V(0.021%),A(0.008%),W(0.009%)
6	PIs	50	I	I	I	I(98.488%),T(0.449%),N(0.573%),S(0.015%),V(0.411%),M(0.031%),L(0.024%),F(0.007%),D(0.001%)
6	PIs	53	F	F	F	F(98.635%),L(0.831%),S(0.413%),V(0.019%),Y(0.058%),C(0.018%),I(0.024%),P(0.001%)
6	PIs	54	I	I	I	I(99.426%),T(0.315%),V(0.161%),S(0.024%),N(0.028%),F(0.031%),Y(0.006%),L(0.007%),K(0.001%)
6	PIs	58	Q	Q	Q	Q(99.629%),R(0.174%),K(0.043%),H(0.040%),P(0.012%),L(0.036%),T(0.009%),*(0.054%),E(0.001%),A(0.001%)
6	PIs	63	L	P	P	P(99.775%),L(0.147%),S(0.049%),H(0.018%),A(0.010%)
6	PIs	71	A	T	T	T(98.740%),I(0.252%),L(0.019%),A(0.630%),N(0.151%),P(0.156%),M(0.019%),S(0.027%),D(0.003%),V(0.001%)
6	PIs	73	G	G	G	G(99.671%),S(0.120%),C(0.095%),D(0.089%),R(0.004%),A(0.012%),V(0.007%)
6	PIs	74	T	T	T	T(99.702%),I(0.094%),A(0.152%),S(0.031%),P(0.004%),K(0.013%),L(0.001%),D(0.001%)
6	PIs	76	L	L	L	L(99.577%),S(0.335%),I(0.036%),F(0.016%),V(0.016%),*(0.016%),P(0.001%),Y(0.001%)
6	PIs	77	V	V	V	V(99.583%),A(0.215%),L(0.004%),E(0.076%),G(0.060%),M(0.061%)
6	PIs	82	V	V	V	V(99.353%),I(0.072%),A(0.362%),D(0.197%),G(0.009%),S(0.003%),C(0.003%),L(0.001%)
6	PIs	83	N	N	N	N(99.158%),S(0.374%),D(0.347%),T(0.012%),Y(0.060%),I(0.039%),H(0.012%)
6	PIs	84	I	I	I	I(99.215%),V(0.278%),T(0.250%),M(0.180%),L(0.052%),R(0.006%),A(0.004%),K(0.015%)
6	PIs	85	I	I	I	I(99.002%),T(0.442%),V(0.347%),M(0.030%),N(0.146%),L(0.012%),F(0.009%),S(0.012%),D(0.001%)
6	PIs	88	N	N	N	N(98.880%),D(0.397%),S(0.467%),I(0.103%),K(0.073%),Y(0.046%),T(0.024%),H(0.007%),E(0.003%)
6	PIs	89	L	L	L	L(99.636%),P(0.246%),Q(0.083%),R(0.024%),M(0.003%),*(0.001%),V(0.004%),S(0.001%)
6	PIs	90	L	L	L	L(99.271%),S(0.556%),F(0.004%),*(0.067%),V(0.021%),W(0.028%),M(0.051%),P(0.001%)
6	PIs	93	I	L	L	L(99.538%),H(0.076%),P(0.307%),R(0.021%),F(0.052%),I(0.004%),V(0.001%)
6	RTIs	40	E	E	E	E(99.311%),G(0.272%),V(0.099%),*(0.124%),K(0.111%),D(0.070%),A(0.012%)
6	RTIs	41	M	M	M	M(98.676%),V(0.472%),K(0.331%),T(0.360%),R(0.028%),I(0.091%),W(0.003%),N(0.007%),L(0.019%),S(0.010%),*(0.001%)
6	RTIs	44	E	E	E	E(99.404%),G(0.423%),K(0.046%),V(0.069%),*(0.007%),D(0.037%),A(0.012%),Q(0.001%)
6	RTIs	62	A	A	A	A(99.860%),T(0.083%),V(0.045%),P(0.003%),D(0.006%),G(0.001%),R(0.001%)
6	RTIs	65	K	K	K	K(97.959%),R(1.652%),E(0.351%),T(0.016%),M(0.012%),Q(0.007%),N(0.001%),G(0.001%)
6	RTIs	67	D	D	D	D(99.115%),V(0.068%),G(0.648%),N(0.141%),A(0.013%),Y(0.004%),H(0.003%),E(0.006%)
6	RTIs	68	S	S	S	S(99.512%),R(0.106%),T(0.004%),C(0.097%),G(0.220%),N(0.057%),I(0.003%),K(0.001%)
6	RTIs	69	T	T	T	T(99.707%),I(0.029%),A(0.197%),S(0.042%),P(0.021%),D(0.003%),H(0.002%)
6	RTIs	70	K	K	K	K(99.123%),N(0.115%),R(0.293%),E(0.258%),*(0.091%),M(0.079%),T(0.012%),S(0.007%),Q(0.022%)
6	RTIs	74	L	L	L	L(99.497%),S(0.356%),*(0.071%),I(0.025%),F(0.037%),V(0.013%)
6	RTIs	75	V	V	V	V(99.634%),I(0.104%),A(0.181%),E(0.061%),L(0.009%),G(0.009%),T(0.001%)
6	RTIs	77	F	F	F	F(97.863%),L(1.264%),Y(0.137%),S(0.662%),I(0.028%),C(0.022%),V(0.016%),H(0.001%),P(0.006%)
6	RTIs	90	V	V	V	V(99.303%),A(0.621%),G(0.022%),I(0.030%),F(0.006%),D(0.010%),L(0.004%),S(0.003%)
6	RTIs	98	A	A	A	A(99.763%),T(0.079%),G(0.003%),V(0.076%),P(0.042%),Q(0.001%),E(0.009%),R(0.001%),I(0.001%),S(0.024%)
6	RTIs	100	L	L	L	L(99.610%),*(0.045%),V(0.025%),S(0.248%),I(0.039%),E(0.002%),F(0.032%)
6	RTIs	101	K	K	K	K(99.257%),E(0.323%),I(0.043%),R(0.266%),Q(0.013%),*(0.062%),T(0.010%),N(0.025%)
6	RTIs	103	K	K	K	K(99.033%),E(0.497%),R(0.344%),I(0.021%),*(0.051%),N(0.038%),T(0.008%),Q(0.008%),S(0.002%)
6	RTIs	106	V	V	V	V(99.480%),A(0.261%),G(0.089%),E(0.109%),L(0.007%),M(0.052%),R(0.001%)
6	RTIs	108	V	V	V	V(99.661%),A(0.217%),I(0.049%),E(0.064%),L(0.003%),G(0.006%)
6	RTIs	115	Y	Y	Y	Y(99.556%),L(0.003%),F(0.012%),C(0.162%),N(0.047%),H(0.177%),*(0.024%),S(0.011%),D(0.006%),T(0.002%),V(0.002%)
6	RTIs	116	F	F	F	F(98.763%),Y(0.098%),L(0.550%),S(0.538%),I(0.030%),V(0.004%),C(0.016%)
6	RTIs	118	V	V	V	V(99.415%),A(0.477%),I(0.078%),G(0.012%),S(0.003%),D(0.013%),L(0.001%)
6	RTIs	138	E	E	E	E(99.528%),G(0.298%),A(0.016%),V(0.067%),*(0.009%),K(0.042%),D(0.037%),R(0.001%)
6	RTIs	151	Q	Q	Q	Q(99.620%),L(0.063%),*(0.084%),R(0.182%),P(0.025%),H(0.022%),E(0.003%),K(0.001%)
6	RTIs	179	V	E	E	E(98.439%),G(1.362%),D(0.072%),V(0.093%),*(0.008%),K(0.014%),A(0.009%),R(0.003%)
6	RTIs	181	Y	Y	Y	Y(99.318%),N(0.052%),H(0.299%),C(0.214%),S(0.012%),F(0.013%),*(0.071%),D(0.016%),R(0.003%)
6	RTIs	184	M	M	M	M(99.125%),V(0.322%),T(0.307%),I(0.140%),K(0.043%),L(0.057%),R(0.007%)
6	RTIs	188	Y	Y	Y	Y(99.402%),H(0.174%),*(0.058%),C(0.262%),S(0.010%),N(0.043%),F(0.027%),D(0.024%)
6	RTIs	190	G	G	G	G(99.853%),E(0.073%),V(0.007%),R(0.057%),*(0.009%),A(0.001%)
6	RTIs	210	L	L	L	L(99.555%),M(0.019%),S(0.338%),*(0.057%),V(0.007%),F(0.007%),W(0.016%)
6	RTIs	215	T	T	T	T(99.534%),S(0.040%),N(0.009%),A(0.278%),I(0.119%),Y(0.001%),P(0.015%),F(0.001%),V(0.001%)
6	RTIs	219	K	K	K	K(98.509%),E(0.672%),M(0.053%),R(0.552%),Q(0.101%),*(0.075%),G(0.002%),N(0.014%),T(0.022%)
6	RTIs	221	H	H	H	H(99.375%),P(0.031%),L(0.045%),R(0.351%),Q(0.083%),T(0.009%),Y(0.061%),D(0.015%),I(0.006%),A(0.007%),S(0.016%)
6	RTIs	225	P	P	P	P(99.854%),L(0.052%),S(0.066%),A(0.012%),H(0.012%),T(0.004%)
6	RTIs	227	F	F	F	F(98.845%),S(0.616%),L(0.491%),Y(0.025%),V(0.009%),I(0.004%),C(0.006%),P(0.003%)
6	RTIs	230	M	M	M	M(99.175%),V(0.326%),I(0.113%),R(0.113%),T(0.165%),K(0.051%),L(0.049%),W(0.004%),E(0.001%),A(0.001%)
6	RTIs	234	L	L	L	L(99.474%),V(0.001%),P(0.353%),F(0.048%),R(0.015%),H(0.103%),I(0.001%),S(0.003%),T(0.001%)
6	RTIs	236	P	P	P	P(99.875%),A(0.004%),L(0.048%),S(0.063%),H(0.004%),R(0.001%),T(0.004%)
6	RTIs	238	K	K	K	K(98.585%),Q(0.432%),R(0.501%),N(0.036%),*(0.097%),T(0.010%),E(0.287%),I(0.051%),G(0.001%)
7	PIs	10	L	L	L	L(99.353%),P(0.476%),R(0.016%),S(0.027%),F(0.107%),H(0.011%),I(0.011%)
7	PIs	11	V	V	V	V(99.229%),A(0.480%),D(0.090%),C(0.011%),R(0.011%),I(0.143%),S(0.005%),F(0.016%),L(0.005%),G(0.011%)
7	PIs	13	I	I	I	I(99.162%),M(0.195%),V(0.453%),T(0.158%),L(0.011%),K(0.005%),S(0.005%),*(0.011%)
7	PIs	20	K	K	K	K(98.251%),E(0.901%),Q(0.042%),R(0.716%),*(0.063%),M(0.016%),N(0.005%),T(0.005%)
7	PIs	23	L	L	L	L(99.594%),P(0.348%),Q(0.053%),I(0.005%)
7	PIs	24	L	L	L	L(99.372%),S(0.443%),*(0.032%),I(0.058%),F(0.074%),V(0.021%)
7	PIs	30	D	D	D	D(99.294%),N(0.190%),G(0.379%),E(0.037%),V(0.074%),S(0.011%),H(0.005%),A(0.011%)
7	PIs	32	V	V	V	V(99.400%),I(0.095%),E(0.037%),A(0.463%),S(0.005%)
7	PIs	33	L	L	L	L(99.466%),S(0.365%),*(0.037%),F(0.074%),V(0.026%),I(0.032%)
7	PIs	35	E	D	D	D(99.236%),E(0.227%),N(0.148%),G(0.306%),V(0.053%),A(0.016%),T(0.005%),Y(0.005%),*(0.005%)
7	PIs	36	M	M	M	M(98.778%),L(0.232%),T(0.469%),V(0.384%),I(0.084%),R(0.032%),K(0.021%)
7	PIs	43	K	K	K	K(98.220%),E(0.651%),R(0.747%),N(0.219%),I(0.034%),Q(0.017%),*(0.084%),M(0.017%),T(0.006%),V(0.006%)
7	PIs	46	M	M	M	M(99.031%),I(0.047%),T(0.311%),V(0.500%),W(0.026%),L(0.021%),K(0.037%),R(0.021%),S(0.005%)
7	PIs	47	I	I	I	I(97.212%),V(2.297%),M(0.137%),T(0.269%),K(0.016%),L(0.058%),A(0.011%)
7	PIs	48	G	G	G	G(99.437%),R(0.383%),E(0.149%),V(0.016%),W(0.016%)
7	PIs	50	I	I	I	I(98.978%),T(0.485%),V(0.421%),S(0.011%),M(0.037%),N(0.042%),L(0.026%)
7	PIs	53	F	F	F	F(98.237%),S(0.668%),L(0.832%),I(0.116%),Y(0.111%),C(0.021%),V(0.016%)
7	PIs	54	I	I	I	I(99.165%),V(0.181%),T(0.558%),N(0.027%),F(0.043%),S(0.027%)
7	PIs	58	Q	Q	Q	Q(99.442%),L(0.142%),R(0.363%),*(0.042%),P(0.011%)
7	PIs	63	L	P	P	P(99.435%),R(0.011%),L(0.459%),H(0.037%),S(0.048%),A(0.005%),T(0.005%)
7	PIs	71	A	V	V	V(99.104%),A(0.806%),G(0.016%),D(0.021%),S(0.011%),I(0.042%)
7	PIs	73	G	G	G	G(99.779%),D(0.100%),S(0.095%),V(0.016%),C(0.011%)
7	PIs	74	T	T	T	T(99.695%),A(0.232%),I(0.037%),S(0.032%),V(0.005%)
7	PIs	76	L	L	L	L(99.240%),S(0.525%),Q(0.011%),F(0.070%),*(0.054%),I(0.064%),P(0.016%),V(0.021%)
7	PIs	77	V	V	V	V(99.589%),G(0.048%),M(0.011%),E(0.048%),I(0.032%),A(0.261%),L(0.011%)
7	PIs	82	V	V	V	V(99.177%),A(0.554%),I(0.100%),D(0.142%),F(0.011%),G(0.016%)
7	PIs	83	N	N	N	N(99.010%),D(0.437%),S(0.411%),I(0.032%),T(0.032%),H(0.021%),Y(0.053%),V(0.005%)
7	PIs	84	I	I	I	I(98.631%),V(0.790%),L(0.068%),T(0.237%),K(0.011%),M(0.258%),R(0.005%)
7	PIs	85	I	I	I	I(98.963%),T(0.490%),V(0.421%),N(0.053%),F(0.032%),L(0.021%),S(0.016%),M(0.005%)
7	PIs	88	N	N	N	N(98.873%),S(0.421%),K(0.158%),D(0.485%),Y(0.042%),I(0.011%),R(0.005%),T(0.005%)
7	PIs	89	L	L	L	L(99.489%),P(0.348%),Q(0.148%),R(0.016%)
7	PIs	90	L	L	L	L(99.157%),S(0.543%),*(0.090%),F(0.021%),M(0.079%),W(0.095%),V(0.016%)
7	PIs	93	I	L	L	L(99.463%),H(0.053%),Q(0.069%),P(0.321%),I(0.032%),F(0.021%),T(0.005%),R(0.026%),A(0.005%),E(0.005%)
7	RTIs	40	E	E	E	E(99.057%),G(0.355%),V(0.170%),K(0.191%),D(0.159%),*(0.058%),A(0.011%)
7	RTIs	41	M	M	M	M(98.451%),T(0.464%),I(0.126%),K(0.100%),V(0.790%),L(0.042%),S(0.011%),R(0.011%),A(0.005%)
7	RTIs	44	E	E	E	E(99.271%),G(0.402%),D(0.127%),V(0.090%),K(0.095%),Q(0.011%),A(0.005%)
7	RTIs	62	A	A	A	A(99.742%),T(0.142%),V(0.084%),D(0.005%),P(0.016%),C(0.005%),S(0.005%)
7	RTIs	65	K	K	K	K(97.126%),R(2.316%),M(0.211%),E(0.311%),T(0.021%),G(0.005%),Q(0.011%)
7	RTIs	67	D	D	D	D(99.416%),G(0.453%),N(0.063%),E(0.011%),V(0.032%),Y(0.005%),A(0.021%)
7	RTIs	68	S	S	S	S(99.420%),G(0.253%),N(0.090%),C(0.126%),I(0.005%),R(0.105%)
7	RTIs	69	T	T	T	T(99.658%),A(0.258%),P(0.011%),S(0.037%),N(0.005%),I(0.032%)
7	RTIs	70	K	K	K	K(98.898%),M(0.300%),R(0.258%),E(0.374%),N(0.095%),*(0.047%),S(0.005%),Q(0.011%),T(0.011%)
7	RTIs	74	L	L	L	L(99.505%),S(0.358%),F(0.037%),*(0.026%),I(0.042%),V(0.032%)
7	RTIs	75	V	V	V	V(99.525%),A(0.316%),M(0.063%),E(0.074%),L(0.011%),G(0.011%)
7	RTIs	77	F	F	F	F(98.405%),L(0.984%),I(0.042%),S(0.426%),V(0.011%),Y(0.116%),C(0.016%)
7	RTIs	90	V	V	V	V(98.806%),I(0.465%),A(0.666%),D(0.042%),F(0.005%),G(0.016%)
7	RTIs	98	A	A	A	A(98.999%),V(0.796%),T(0.148%),P(0.032%),S(0.005%),E(0.005%),R(0.011%),G(0.005%)
7	RTIs	100	L	L	L	L(99.139%),*(0.054%),S(0.736%),F(0.038%),I(0.027%),P(0.005%)
7	RTIs	101	K	K	K	K(99.189%),E(0.321%),R(0.311%),*(0.074%),N(0.053%),T(0.011%),Q(0.021%),I(0.021%)
7	RTIs	103	K	K	K	K(98.684%),N(0.027%),R(0.527%),E(0.682%),*(0.043%),I(0.021%),T(0.005%),Q(0.011%)
7	RTIs	106	V	V	V	V(99.462%),E(0.132%),A(0.311%),M(0.069%),G(0.016%),L(0.005%),S(0.005%)
7	RTIs	108	V	V	V	V(99.600%),A(0.237%),E(0.068%),I(0.074%),G(0.011%),L(0.011%)
7	RTIs	115	Y	Y	Y	Y(99.497%),C(0.175%),N(0.042%),H(0.217%),S(0.016%),F(0.026%),D(0.011%),*(0.016%)
7	RTIs	116	F	F	F	F(98.826%),L(0.600%),S(0.432%),I(0.037%),C(0.037%),Y(0.058%),P(0.005%),V(0.005%)
7	RTIs	118	V	V	V	V(99.399%),A(0.522%),I(0.069%),G(0.005%),D(0.005%)
7	RTIs	138	E	E	E	E(99.200%),G(0.551%),R(0.011%),K(0.048%),D(0.053%),V(0.117%),Q(0.005%),*(0.011%),A(0.005%)
7	RTIs	151	Q	Q	Q	Q(99.535%),R(0.306%),L(0.069%),P(0.005%),*(0.074%),H(0.005%),K(0.005%)
7	RTIs	179	V	V	V	V(99.552%),I(0.053%),D(0.047%),A(0.321%),L(0.005%),G(0.021%)
7	RTIs	181	Y	Y	Y	Y(99.347%),S(0.016%),H(0.258%),C(0.263%),N(0.068%),*(0.042%),D(0.005%)
7	RTIs	184	M	M	M	M(99.057%),I(0.126%),V(0.421%),R(0.026%),L(0.058%),T(0.253%),K(0.058%)
7	RTIs	188	Y	Y	Y	Y(99.297%),H(0.206%),N(0.026%),D(0.016%),C(0.248%),S(0.021%),*(0.137%),F(0.042%),I(0.005%)
7	RTIs	190	G	G	G	G(99.858%),E(0.032%),*(0.026%),R(0.068%),V(0.011%),A(0.005%)
7	RTIs	210	L	L	L	L(99.289%),*(0.128%),S(0.378%),V(0.094%),F(0.056%),I(0.022%),W(0.022%),K(0.006%),M(0.006%)
7	RTIs	215	T	T	T	T(99.652%),I(0.079%),A(0.227%),S(0.026%),Y(0.005%),P(0.011%)
7	RTIs	219	K	K	K	K(98.577%),R(0.581%),E(0.522%),M(0.155%),*(0.091%),T(0.037%),Q(0.032%),N(0.005%)
7	RTIs	221	H	H	H	H(99.236%),P(0.021%),R(0.500%),Q(0.063%),Y(0.126%),L(0.053%)
7	RTIs	225	P	P	P	P(99.837%),L(0.068%),S(0.063%),T(0.011%),R(0.005%),A(0.016%)
7	RTIs	227	F	F	F	F(98.809%),S(0.497%),L(0.582%),C(0.016%),V(0.032%),Y(0.037%),I(0.026%)
7	RTIs	230	M	M	M	M(98.984%),E(0.005%),K(0.047%),V(0.474%),L(0.042%),T(0.221%),R(0.147%),I(0.079%)
7	RTIs	234	L	L	L	L(99.494%),P(0.343%),F(0.074%),R(0.021%),H(0.063%),T(0.005%)
7	RTIs	236	P	P	P	P(99.736%),L(0.153%),S(0.100%),H(0.005%),T(0.005%)
7	RTIs	238	K	K	K	K(98.796%),R(0.560%),*(0.195%),N(0.032%),E(0.275%),I(0.048%),T(0.032%),Q(0.063%)
8	PIs	10	L	L	L	L(99.509%),I(0.033%),F(0.058%),P(0.296%),H(0.097%),R(0.007%)
8	PIs	11	V	V	V	V(99.247%),A(0.475%),D(0.147%),G(0.011%),I(0.101%),L(0.015%),F(0.002%),S(0.002%)
8	PIs	13	I	I	I	I(98.798%),V(0.600%),M(0.191%),T(0.378%),L(0.021%),E(0.002%),D(0.002%),K(0.004%),A(0.004%),N(0.002%)
8	PIs	20	K	K	K	K(98.657%),E(0.837%),R(0.379%),T(0.022%),*(0.056%),M(0.013%),Q(0.022%),N(0.009%),I(0.002%),G(0.002%)
8	PIs	23	L	L	L	L(99.438%),P(0.471%),Q(0.063%),I(0.011%),R(0.017%)
8	PIs	24	L	L	L	L(99.507%),S(0.322%),*(0.017%),F(0.061%),V(0.022%),I(0.069%),M(0.002%)
8	PIs	30	D	D	D	D(99.428%),N(0.128%),V(0.091%),G(0.288%),A(0.015%),E(0.028%),Y(0.019%),C(0.002%),H(0.002%)
8	PIs	32	V	V	V	V(99.647%),I(0.054%),A(0.221%),E(0.067%),G(0.006%),L(0.004%),S(0.002%)
8	PIs	33	L	L	L	L(99.462%),S(0.389%),I(0.058%),*(0.019%),F(0.056%),V(0.015%),M(0.002%)
8	PIs	35	E	D	D	D(99.181%),G(0.318%),E(0.357%),V(0.056%),A(0.037%),N(0.039%),R(0.002%),Y(0.006%),T(0.002%),H(0.002%)
8	PIs	36	M	M	I	M(82.777%),I(15.775%),T(0.448%),V(0.532%),L(0.223%),K(0.115%),R(0.066%),*(0.010%),S(0.018%),H(0.010%),E(0.010%),Q(0.012%),Y(0.002%),D(0.002%),C(0.002%)
8	PIs	43	K	K	K	K(98.734%),N(0.181%),I(0.071%),E(0.277%),R(0.609%),*(0.092%),Q(0.024%),T(0.011%)
8	PIs	46	M	M	M	M(99.023%),K(0.019%),V(0.383%),L(0.071%),T(0.399%),R(0.024%),I(0.058%),S(0.009%),W(0.015%)
8	PIs	47	I	I	I	I(99.072%),V(0.270%),T(0.430%),L(0.071%),M(0.132%),K(0.015%),R(0.002%),A(0.006%),E(0.002%),S(0.002%)
8	PIs	48	G	G	G	G(99.685%),E(0.107%),R(0.159%),W(0.037%),V(0.011%)
8	PIs	50	I	I	I	I(98.940%),T(0.491%),V(0.411%),N(0.086%),M(0.026%),S(0.011%),F(0.015%),L(0.015%),A(0.002%),D(0.002%),P(0.002%)
8	PIs	53	F	F	F	F(98.271%),S(0.583%),L(0.975%),V(0.022%),I(0.033%),Y(0.085%),C(0.028%),H(0.002%)
8	PIs	54	I	I	I	I(99.236%),T(0.362%),N(0.065%),V(0.314%),A(0.002%),L(0.002%),F(0.006%),S(0.011%),Y(0.002%)
8	PIs	58	Q	Q	Q	Q(99.522%),R(0.249%),*(0.060%),L(0.108%),G(0.002%),P(0.015%),K(0.007%),E(0.024%),H(0.009%),S(0.002%),T(0.002%)
8	PIs	63	L	P	P	P(99.457%),L(0.293%),S(0.069%),R(0.104%),A(0.010%),T(0.037%),H(0.028%),Q(0.002%)
8	PIs	71	A	A	A	A(99.834%),T(0.086%),V(0.054%),S(0.007%),P(0.006%),D(0.011%),G(0.002%)
8	PIs	73	G	G	G	G(99.507%),D(0.385%),C(0.007%),S(0.091%),A(0.006%),R(0.004%)
8	PIs	74	T	T	T	T(99.691%),P(0.017%),K(0.006%),I(0.071%),A(0.175%),M(0.002%),S(0.033%),R(0.004%),Q(0.002%)
8	PIs	76	L	L	L	L(99.487%),S(0.381%),F(0.026%),I(0.056%),*(0.032%),V(0.015%),Q(0.002%),P(0.002%)
8	PIs	77	V	V	V	V(99.057%),A(0.675%),G(0.058%),E(0.127%),M(0.077%),I(0.004%),L(0.002%)
8	PIs	82	V	V	V	V(99.397%),I(0.076%),A(0.358%),D(0.136%),F(0.006%),L(0.004%),G(0.024%)
8	PIs	83	N	N	N	N(98.908%),S(0.383%),D(0.487%),I(0.067%),Y(0.108%),T(0.009%),H(0.035%),K(0.002%)
8	PIs	84	I	I	I	I(98.844%),V(0.476%),T(0.442%),M(0.178%),R(0.009%),L(0.035%),K(0.011%),Y(0.002%),A(0.002%)
8	PIs	85	I	I	I	I(98.807%),T(0.539%),N(0.052%),M(0.019%),V(0.418%),F(0.138%),L(0.019%),S(0.007%),D(0.002%)
8	PIs	88	N	N	N	N(98.931%),S(0.420%),H(0.007%),D(0.535%),T(0.013%),K(0.065%),Y(0.013%),I(0.011%),G(0.002%),E(0.002%)
8	PIs	89	L	L	L	L(99.568%),M(0.007%),Q(0.119%),P(0.264%),R(0.039%),V(0.002%)
8	PIs	90	L	L	L	L(99.228%),S(0.528%),V(0.015%),*(0.117%),W(0.032%),M(0.067%),P(0.006%),F(0.007%)
8	PIs	93	I	L	L	L(99.514%),P(0.298%),H(0.087%),F(0.063%),I(0.020%),T(0.002%),V(0.004%),R(0.011%)
8	RTIs	40	E	E	E	E(99.188%),G(0.359%),D(0.069%),K(0.155%),V(0.112%),*(0.082%),A(0.026%),C(0.002%),N(0.002%),Q(0.002%),W(0.002%)
8	RTIs	41	M	M	M	M(98.723%),T(0.456%),V(0.517%),R(0.054%),S(0.004%),L(0.028%),K(0.078%),I(0.128%),W(0.002%),A(0.002%),*(0.002%),E(0.002%),N(0.004%)
8	RTIs	44	E	E	E	E(99.263%),V(0.298%),K(0.065%),D(0.063%),G(0.263%),R(0.002%),Q(0.028%),A(0.011%),*(0.007%)
8	RTIs	62	A	A	A	A(99.719%),V(0.179%),T(0.086%),D(0.007%),G(0.004%),P(0.006%)
8	RTIs	65	K	K	K	K(93.925%),R(5.718%),E(0.253%),M(0.043%),T(0.020%),Q(0.009%),*(0.006%),G(0.022%),N(0.004%)
8	RTIs	67	D	D	D	D(99.483%),N(0.072%),G(0.357%),E(0.009%),A(0.007%),V(0.063%),Y(0.002%),K(0.002%),S(0.004%)
8	RTIs	68	S	S	S	S(99.546%),C(0.113%),R(0.084%),G(0.195%),I(0.004%),N(0.056%),Y(0.002%)
8	RTIs	69	T	T	T	T(99.652%),N(0.004%),A(0.251%),I(0.033%),P(0.011%),S(0.046%),L(0.002%)
8	RTIs	70	K	K	K	K(98.923%),N(0.197%),*(0.103%),R(0.355%),Q(0.049%),E(0.318%),I(0.012%),M(0.032%),T(0.010%),S(0.002%)
8	RTIs	74	L	L	L	L(99.654%),S(0.245%),V(0.011%),I(0.026%),F(0.028%),*(0.035%)
8	RTIs	75	V	V	V	V(99.665%),A(0.210%),I(0.095%),E(0.015%),L(0.009%),G(0.004%),T(0.002%)
8	RTIs	77	F	F	F	F(98.902%),L(0.599%),S(0.422%),C(0.017%),V(0.009%),I(0.013%),Y(0.038%)
8	RTIs	90	V	V	V	V(99.431%),A(0.479%),I(0.041%),F(0.006%),S(0.004%),G(0.021%),D(0.013%),L(0.006%)
8	RTIs	98	A	A	A	A(99.676%),T(0.147%),P(0.037%),V(0.114%),R(0.009%),E(0.007%),S(0.009%)
8	RTIs	100	L	L	L	L(99.495%),S(0.372%),F(0.030%),*(0.036%),V(0.044%),I(0.022%),Q(0.002%)
8	RTIs	101	K	K	K	K(99.218%),E(0.388%),R(0.297%),*(0.039%),I(0.019%),D(0.002%),N(0.013%),Q(0.013%),T(0.011%)
8	RTIs	103	K	K	K	K(97.312%),R(1.584%),E(0.944%),N(0.048%),*(0.055%),Q(0.011%),I(0.030%),T(0.013%),G(0.002%)
8	RTIs	106	V	V	V	V(99.557%),M(0.045%),A(0.300%),G(0.017%),E(0.080%),L(0.002%)
8	RTIs	108	V	V	V	V(99.686%),G(0.011%),E(0.054%),A(0.189%),I(0.056%),L(0.004%)
8	RTIs	115	Y	Y	Y	Y(99.531%),H(0.202%),C(0.157%),N(0.038%),S(0.009%),D(0.009%),F(0.013%),V(0.002%),*(0.034%),R(0.002%),L(0.002%)
8	RTIs	116	F	F	F	F(98.713%),S(0.565%),L(0.572%),I(0.041%),Y(0.078%),C(0.022%),V(0.009%)
8	RTIs	118	V	V	V	V(99.430%),A(0.473%),G(0.024%),I(0.050%),D(0.013%),T(0.002%),F(0.004%),S(0.002%),L(0.002%)
8	RTIs	138	E	E	E	E(99.497%),G(0.312%),V(0.086%),K(0.030%),D(0.043%),A(0.017%),R(0.004%),*(0.011%)
8	RTIs	151	Q	Q	Q	Q(99.132%),R(0.559%),*(0.084%),L(0.084%),A(0.010%),H(0.057%),K(0.055%),P(0.006%),S(0.004%),G(0.002%),E(0.008%)
8	RTIs	179	V	D	D	D(99.029%),G(0.552%),V(0.190%),A(0.134%),E(0.054%),N(0.035%),Y(0.006%)
8	RTIs	181	Y	Y	Y	Y(99.377%),C(0.271%),N(0.061%),H(0.178%),*(0.073%),S(0.009%),D(0.022%),F(0.007%)
8	RTIs	184	M	M	M	M(99.035%),R(0.019%),T(0.240%),L(0.041%),V(0.435%),I(0.171%),K(0.054%),Y(0.002%),A(0.002%),S(0.002%)
8	RTIs	188	Y	Y	Y	Y(99.314%),*(0.106%),H(0.167%),C(0.269%),S(0.019%),N(0.037%),D(0.007%),F(0.080%)
8	RTIs	190	G	G	G	G(99.809%),E(0.065%),*(0.058%),R(0.063%),V(0.006%)
8	RTIs	210	L	L	L	L(99.435%),S(0.428%),W(0.028%),*(0.046%),M(0.039%),V(0.009%),F(0.015%)
8	RTIs	215	T	T	T	T(99.400%),A(0.380%),S(0.097%),I(0.102%),N(0.004%),P(0.011%),C(0.002%),Y(0.004%)
8	RTIs	219	K	K	K	K(98.638%),R(0.454%),E(0.744%),*(0.060%),T(0.019%),M(0.060%),N(0.008%),Q(0.017%)
8	RTIs	221	H	H	H	H(99.340%),R(0.396%),L(0.067%),Y(0.082%),Q(0.082%),N(0.004%),C(0.002%),S(0.009%),P(0.019%)
8	RTIs	225	P	P	P	P(99.812%),S(0.076%),L(0.071%),A(0.009%),H(0.019%),T(0.011%),R(0.002%)
8	RTIs	227	F	F	F	F(97.735%),S(1.676%),L(0.506%),C(0.015%),V(0.036%),Y(0.019%),P(0.004%),I(0.006%),T(0.004%)
8	RTIs	230	M	M	M	M(99.159%),V(0.333%),T(0.229%),R(0.110%),K(0.039%),I(0.087%),L(0.041%),E(0.002%)
8	RTIs	234	L	L	L	L(99.577%),P(0.268%),H(0.082%),F(0.056%),R(0.011%),V(0.004%),S(0.002%)
8	RTIs	236	P	P	P	P(99.849%),R(0.009%),T(0.004%),L(0.056%),H(0.009%),S(0.067%),A(0.006%)
8	RTIs	238	K	K	K	K(97.389%),Q(1.516%),E(0.331%),R(0.556%),N(0.065%),*(0.089%),I(0.035%),T(0.017%),D(0.002%)
9	PIs	10	L	L	L	L(99.543%),P(0.356%),F(0.045%),I(0.019%),H(0.031%),V(0.002%),R(0.005%)
9	PIs	11	V	V	V	V(99.479%),A(0.320%),I(0.093%),D(0.076%),S(0.002%),G(0.010%),L(0.014%),F(0.005%)
9	PIs	13	I	I	I	I(99.150%),T(0.249%),M(0.165%),V(0.375%),L(0.030%),E(0.005%),R(0.016%),A(0.002%),K(0.007%)
9	PIs	20	K	K	K	K(99.224%),R(0.333%),E(0.370%),M(0.014%),*(0.023%),T(0.018%),Q(0.016%),N(0.002%)
9	PIs	23	L	L	L	L(99.700%),P(0.206%),Q(0.074%),I(0.007%),R(0.014%)
9	PIs	24	L	L	L	L(99.558%),S(0.277%),F(0.035%),I(0.065%),*(0.023%),V(0.021%),P(0.021%)
9	PIs	30	D	D	D	D(99.490%),N(0.088%),G(0.309%),E(0.037%),V(0.060%),A(0.012%),S(0.002%),Y(0.002%)
9	PIs	32	V	V	V	V(99.594%),A(0.242%),E(0.092%),I(0.051%),G(0.018%),L(0.002%)
9	PIs	33	L	L	L	L(99.399%),I(0.069%),S(0.432%),*(0.030%),F(0.053%),V(0.014%),P(0.002%)
9	PIs	35	E	D	D	D(98.191%),E(1.169%),G(0.439%),N(0.051%),V(0.062%),A(0.062%),T(0.018%),K(0.002%),Y(0.002%),S(0.002%)
9	PIs	36	M	M	M	M(95.713%),T(2.439%),L(1.111%),V(0.455%),A(0.009%),I(0.169%),K(0.046%),R(0.049%),*(0.005%),P(0.002%),S(0.002%)
9	PIs	43	K	K	K	K(98.748%),R(0.560%),E(0.304%),N(0.258%),D(0.002%),I(0.060%),*(0.046%),T(0.012%),Q(0.007%),G(0.002%)
9	PIs	46	M	M	M	M(98.969%),I(0.065%),V(0.328%),T(0.522%),L(0.051%),K(0.051%),R(0.014%),A(0.002%)
9	PIs	47	I	I	I	I(99.282%),M(0.196%),V(0.219%),T(0.247%),L(0.044%),R(0.005%),K(0.007%)
9	PIs	48	G	G	G	G(99.700%),R(0.163%),E(0.086%),V(0.030%),W(0.016%),A(0.005%)
9	PIs	50	I	I	I	I(99.037%),V(0.418%),A(0.002%),T(0.432%),S(0.009%),N(0.060%),L(0.012%),M(0.023%),F(0.007%)
9	PIs	53	F	F	F	F(97.868%),Y(0.581%),S(0.577%),L(0.897%),I(0.037%),C(0.016%),V(0.021%),P(0.002%)
9	PIs	54	I	I	I	I(99.381%),T(0.358%),V(0.198%),N(0.028%),F(0.007%),S(0.021%),A(0.002%),Y(0.002%),L(0.002%)
9	PIs	58	Q	Q	Q	Q(99.612%),R(0.238%),L(0.069%),*(0.060%),T(0.002%),H(0.009%),P(0.007%),K(0.002%)
9	PIs	63	L	LP	LP	L(52.326%),P(47.505%),H(0.067%),S(0.037%),A(0.022%),T(0.017%),F(0.015%),R(0.010%)
9	PIs	71	A	A	A	A(99.871%),T(0.065%),D(0.012%),V(0.046%),P(0.005%),S(0.002%)
9	PIs	73	G	G	G	G(99.774%),S(0.115%),D(0.108%),C(0.002%)
9	PIs	74	T	T	T	T(99.794%),A(0.141%),S(0.007%),I(0.055%),P(0.002%)
9	PIs	76	L	L	L	L(99.510%),S(0.377%),F(0.021%),V(0.018%),*(0.030%),I(0.044%)
9	PIs	77	V	V	V	V(99.486%),A(0.317%),G(0.044%),M(0.079%),E(0.069%),L(0.002%),R(0.002%)
9	PIs	82	V	V	V	V(97.847%),I(1.632%),L(0.014%),A(0.342%),G(0.039%),D(0.106%),S(0.014%),F(0.005%)
9	PIs	83	N	N	N	N(98.909%),S(0.564%),D(0.386%),H(0.030%),Y(0.067%),I(0.030%),T(0.014%)
9	PIs	84	I	I	I	I(99.102%),V(0.365%),M(0.178%),T(0.316%),R(0.012%),L(0.018%),S(0.002%),K(0.007%)
9	PIs	85	I	I	I	I(99.176%),V(0.323%),T(0.409%),N(0.028%),F(0.025%),S(0.021%),L(0.009%),M(0.009%)
9	PIs	88	N	N	N	N(98.302%),I(0.356%),Y(0.058%),D(0.423%),T(0.090%),S(0.658%),K(0.097%),H(0.009%),G(0.005%),V(0.002%)
9	PIs	89	L	M	M	M(86.747%),I(11.974%),*(0.321%),T(0.472%),K(0.046%),V(0.215%),Y(0.005%),L(0.180%),E(0.005%),S(0.002%),R(0.025%),Q(0.007%)
9	PIs	90	L	L	L	L(99.284%),S(0.531%),V(0.042%),W(0.030%),*(0.042%),M(0.069%),Q(0.002%)
9	PIs	93	I	L	L	L(99.480%),P(0.331%),F(0.074%),H(0.083%),I(0.007%),R(0.019%),A(0.005%),V(0.002%)
9	RTIs	40	E	E	E	E(96.696%),G(2.827%),K(0.292%),D(0.045%),W(0.012%),*(0.033%),V(0.085%),A(0.009%),Q(0.002%)
9	RTIs	41	M	M	M	M(98.996%),V(0.368%),T(0.296%),I(0.113%),L(0.079%),*(0.012%),K(0.088%),W(0.005%),R(0.021%),N(0.007%),E(0.009%),A(0.002%),S(0.005%)
9	RTIs	44	E	E	E	E(99.348%),K(0.051%),G(0.312%),D(0.222%),V(0.058%),A(0.005%),*(0.002%),Q(0.002%)
9	RTIs	62	A	A	A	A(99.818%),V(0.095%),T(0.076%),P(0.007%),D(0.002%),S(0.002%)
9	RTIs	65	K	K	K	K(95.134%),R(3.873%),E(0.791%),M(0.167%),G(0.012%),*(0.005%),T(0.005%),N(0.007%),Q(0.007%)
9	RTIs	67	D	D	D	D(99.509%),G(0.332%),A(0.014%),V(0.076%),N(0.055%),I(0.002%),E(0.005%),Y(0.007%)
9	RTIs	68	S	S	S	S(99.460%),C(0.083%),R(0.157%),G(0.222%),N(0.072%),T(0.002%),I(0.005%)
9	RTIs	69	T	T	T	T(99.693%),A(0.187%),I(0.065%),S(0.035%),P(0.012%),N(0.009%)
9	RTIs	70	K	K	K	K(99.138%),R(0.284%),E(0.307%),N(0.134%),M(0.060%),Q(0.016%),T(0.009%),*(0.044%),S(0.007%)
9	RTIs	74	L	L	L	L(99.612%),F(0.035%),V(0.018%),S(0.236%),I(0.062%),*(0.037%)
9	RTIs	75	V	V	V	V(99.638%),A(0.224%),I(0.085%),L(0.018%),E(0.025%),M(0.002%),G(0.007%)
9	RTIs	77	F	F	F	F(98.860%),S(0.369%),L(0.651%),Y(0.085%),P(0.005%),I(0.023%),V(0.005%),C(0.002%)
9	RTIs	90	V	V	V	V(99.387%),I(0.037%),A(0.486%),G(0.032%),L(0.039%),F(0.009%),D(0.009%)
9	RTIs	98	A	A	A	A(99.753%),S(0.030%),T(0.090%),G(0.007%),P(0.049%),R(0.002%),V(0.065%),Q(0.002%),E(0.002%)
9	RTIs	100	L	L	L	L(99.669%),S(0.204%),F(0.041%),*(0.041%),I(0.024%),V(0.019%),A(0.002%)
9	RTIs	101	K	K	K	K(99.287%),E(0.291%),R(0.302%),T(0.021%),*(0.037%),Q(0.018%),N(0.025%),I(0.018%)
9	RTIs	103	K	K	K	K(98.716%),E(0.568%),N(0.066%),*(0.085%),R(0.512%),Q(0.016%),T(0.023%),I(0.014%)
9	RTIs	106	V	V	V	V(98.923%),A(0.273%),T(0.002%),G(0.037%),E(0.677%),M(0.079%),L(0.007%),K(0.002%)
9	RTIs	108	V	V	V	V(99.647%),A(0.205%),I(0.062%),E(0.065%),L(0.007%),G(0.014%)
9	RTIs	115	Y	Y	Y	Y(99.524%),H(0.176%),C(0.216%),N(0.021%),F(0.009%),*(0.037%),D(0.007%),S(0.005%),V(0.002%),L(0.002%)
9	RTIs	116	F	F	F	F(98.701%),L(0.498%),S(0.669%),Y(0.055%),I(0.037%),V(0.021%),C(0.016%),P(0.002%)
9	RTIs	118	V	V	V	V(99.494%),S(0.002%),A(0.395%),G(0.051%),D(0.014%),I(0.042%),F(0.002%)
9	RTIs	138	E	E	E	E(99.450%),K(0.051%),G(0.320%),A(0.012%),V(0.102%),D(0.056%),*(0.009%)
9	RTIs	151	Q	Q	Q	Q(99.599%),R(0.215%),P(0.025%),*(0.067%),L(0.072%),K(0.002%),H(0.012%),G(0.002%),E(0.002%),S(0.002%)
9	RTIs	179	V	V	V	V(99.522%),A(0.376%),G(0.007%),I(0.044%),D(0.051%)
9	RTIs	181	Y	Y	Y	Y(99.487%),H(0.164%),F(0.014%),N(0.048%),C(0.222%),*(0.032%),S(0.021%),D(0.005%),L(0.005%),T(0.002%)
9	RTIs	184	M	M	M	M(98.716%),T(0.589%),L(0.058%),V(0.407%),I(0.173%),K(0.037%),R(0.021%)
9	RTIs	188	Y	Y	Y	Y(96.611%),C(3.072%),N(0.044%),*(0.067%),H(0.139%),D(0.012%),S(0.025%),R(0.012%),F(0.016%),L(0.002%)
9	RTIs	190	G	G	G	G(99.792%),E(0.081%),R(0.090%),*(0.023%),V(0.012%),W(0.002%)
9	RTIs	210	L	L	L	L(99.601%),M(0.018%),S(0.314%),*(0.042%),W(0.016%),V(0.005%),F(0.005%)
9	RTIs	215	T	T	T	T(99.348%),A(0.492%),P(0.028%),I(0.088%),S(0.042%),N(0.002%)
9	RTIs	219	K	K	K	K(96.065%),*(2.231%),Q(0.469%),R(0.650%),N(0.032%),E(0.452%),M(0.057%),T(0.030%),S(0.010%),W(0.002%),Y(0.002%)
9	RTIs	221	H	H	H	H(98.755%),Y(0.653%),P(0.030%),T(0.007%),R(0.381%),D(0.018%),Q(0.079%),S(0.030%),L(0.039%),I(0.002%),N(0.002%),A(0.002%)
9	RTIs	225	P	P	P	P(99.884%),L(0.032%),S(0.074%),R(0.005%),T(0.002%),A(0.002%)
9	RTIs	227	F	F	F	F(98.960%),S(0.478%),L(0.520%),V(0.019%),Y(0.014%),I(0.002%),C(0.007%)
9	RTIs	230	M	M	M	M(98.856%),T(0.169%),V(0.617%),R(0.162%),I(0.083%),L(0.069%),A(0.002%),K(0.039%),*(0.002%)
9	RTIs	234	L	L	L	L(99.531%),P(0.278%),F(0.046%),H(0.069%),T(0.053%),I(0.012%),R(0.009%),V(0.002%)
9	RTIs	236	P	P	P	P(99.870%),L(0.069%),S(0.037%),H(0.009%),T(0.009%),R(0.005%)
9	RTIs	238	K	K	K	K(98.569%),E(0.360%),Q(0.358%),R(0.539%),*(0.088%),N(0.037%),I(0.039%),T(0.007%),G(0.002%)
10	PIs	10	L	L	L	L(99.186%),P(0.703%),I(0.013%),H(0.039%),F(0.025%),V(0.015%),R(0.018%)
10	PIs	11	V	V	V	V(99.345%),F(0.008%),A(0.481%),I(0.069%),D(0.074%),G(0.021%),L(0.002%)
10	PIs	13	I	I	I	I(99.075%),M(0.186%),V(0.441%),T(0.265%),L(0.016%),R(0.007%),A(0.003%),K(0.005%),N(0.002%)
10	PIs	20	K	K	K	K(99.116%),R(0.335%),T(0.015%),E(0.403%),N(0.085%),*(0.023%),I(0.007%),Q(0.017%)
10	PIs	23	L	L	L	L(99.238%),Q(0.346%),P(0.355%),R(0.051%),S(0.003%),M(0.007%)
10	PIs	24	L	L	L	L(99.261%),S(0.337%),F(0.124%),V(0.180%),*(0.034%),I(0.062%),A(0.002%)
10	PIs	30	D	D	D	D(99.408%),G(0.237%),E(0.095%),A(0.029%),N(0.105%),C(0.023%),H(0.015%),Y(0.020%),V(0.069%)
10	PIs	32	V	V	V	V(99.624%),A(0.257%),E(0.047%),I(0.044%),G(0.023%),T(0.002%),L(0.003%)
10	PIs	33	L	L	L	L(99.435%),*(0.021%),S(0.436%),V(0.010%),F(0.036%),I(0.061%),A(0.002%)
10	PIs	35	E	E	E	E(99.622%),V(0.046%),D(0.036%),G(0.261%),A(0.015%),K(0.012%),*(0.002%),R(0.005%),Q(0.002%)
10	PIs	36	M	M	M	M(98.923%),V(0.497%),T(0.446%),K(0.013%),I(0.080%),*(0.007%),R(0.020%),L(0.013%),S(0.002%)
10	PIs	43	K	K	K	K(98.883%),N(0.138%),E(0.295%),R(0.571%),*(0.051%),I(0.041%),Q(0.010%),T(0.008%),S(0.003%)
10	PIs	46	M	M	M	M(99.165%),L(0.028%),V(0.315%),T(0.404%),I(0.041%),R(0.013%),K(0.026%),S(0.005%),W(0.003%)
10	PIs	47	I	I	I	I(99.351%),T(0.226%),M(0.123%),V(0.232%),K(0.018%),R(0.005%),L(0.043%),S(0.003%)
10	PIs	48	G	G	G	G(99.694%),R(0.169%),E(0.101%),A(0.003%),V(0.024%),W(0.008%)
10	PIs	50	I	I	I	I(98.799%),V(0.442%),T(0.594%),S(0.020%),L(0.018%),N(0.083%),F(0.013%),M(0.029%),A(0.002%)
10	PIs	53	F	F	F	F(98.523%),L(0.827%),Y(0.070%),S(0.515%),I(0.023%),C(0.020%),V(0.020%),P(0.003%)
10	PIs	54	I	I	I	I(99.346%),T(0.357%),N(0.090%),V(0.165%),F(0.021%),L(0.003%),A(0.002%),S(0.015%),Y(0.002%)
10	PIs	58	Q	Q	Q	Q(99.593%),L(0.083%),R(0.234%),P(0.023%),*(0.052%),H(0.008%),S(0.002%),K(0.002%),E(0.003%)
10	PIs	63	L	S	S	S(98.899%),F(0.074%),P(0.758%),V(0.115%),T(0.082%),I(0.008%),L(0.034%),A(0.011%),Y(0.013%),H(0.003%),C(0.002%)
10	PIs	71	A	A	A	A(99.833%),S(0.010%),V(0.034%),T(0.101%),P(0.003%),D(0.015%),G(0.003%)
10	PIs	73	G	G	G	G(99.787%),S(0.083%),D(0.116%),C(0.003%),R(0.005%),A(0.005%)
10	PIs	74	T	T	T	T(99.627%),I(0.168%),A(0.175%),S(0.018%),P(0.010%),R(0.002%)
10	PIs	76	L	L	L	L(99.594%),S(0.314%),F(0.033%),*(0.033%),V(0.005%),I(0.020%),R(0.002%)
10	PIs	77	V	I	I	I(99.027%),V(0.432%),M(0.121%),T(0.283%),L(0.118%),R(0.008%),K(0.008%),A(0.003%)
10	PIs	82	V	I	I	I(97.418%),V(1.665%),T(0.761%),N(0.046%),S(0.013%),L(0.062%),F(0.028%),A(0.003%),H(0.002%),Y(0.002%)
10	PIs	83	N	N	N	N(98.791%),D(0.730%),Y(0.044%),I(0.033%),S(0.319%),K(0.049%),H(0.025%),T(0.010%)
10	PIs	84	I	I	I	I(99.241%),T(0.324%),K(0.011%),M(0.214%),V(0.167%),R(0.013%),L(0.026%),A(0.003%)
10	PIs	85	I	I	I	I(99.123%),T(0.478%),S(0.023%),M(0.015%),V(0.283%),N(0.062%),F(0.011%),L(0.005%)
10	PIs	88	N	N	N	N(98.902%),D(0.579%),S(0.400%),K(0.056%),I(0.028%),Y(0.007%),E(0.003%),T(0.015%),C(0.002%),G(0.002%),A(0.002%),H(0.005%),V(0.002%)
10	PIs	89	L	L	L	L(99.401%),S(0.466%),W(0.018%),*(0.062%),F(0.008%),C(0.002%),M(0.030%),R(0.003%),V(0.008%),P(0.002%)
10	PIs	90	L	L	L	L(99.293%),*(0.167%),S(0.448%),V(0.021%),M(0.039%),W(0.023%),Q(0.003%),F(0.003%),P(0.002%)
10	PIs	93	I	L	L	L(98.663%),I(0.627%),V(0.041%),P(0.393%),F(0.057%),T(0.088%),H(0.106%),R(0.011%),S(0.003%),A(0.010%)
10	RTIs	40	E	E	E	E(99.218%),V(0.105%),G(0.333%),K(0.178%),*(0.079%),A(0.023%),D(0.059%),M(0.002%),N(0.002%),Q(0.002%)
10	RTIs	41	M	M	M	M(98.813%),I(0.118%),K(0.092%),V(0.477%),T(0.426%),L(0.047%),S(0.005%),R(0.013%),W(0.003%),N(0.003%),A(0.003%)
10	RTIs	44	E	E	E	E(99.240%),*(0.007%),G(0.436%),K(0.071%),V(0.075%),D(0.164%),R(0.002%),A(0.003%),Q(0.002%)
10	RTIs	62	A	A	A	A(99.840%),P(0.008%),V(0.059%),T(0.083%),S(0.003%),D(0.005%),C(0.002%)
10	RTIs	65	K	K	K	K(97.556%),R(1.958%),E(0.401%),G(0.008%),T(0.020%),M(0.034%),*(0.011%),Q(0.008%),N(0.003%)
10	RTIs	67	D	D	D	D(98.603%),G(0.333%),V(0.964%),A(0.021%),N(0.062%),Y(0.005%),H(0.005%),E(0.005%),I(0.002%)
10	RTIs	68	S	S	S	S(99.460%),G(0.257%),R(0.119%),C(0.087%),N(0.069%),I(0.005%),T(0.003%)
10	RTIs	69	T	T	T	T(99.722%),A(0.198%),P(0.005%),S(0.041%),I(0.031%),N(0.002%),R(0.002%)
10	RTIs	70	K	K	K	K(99.122%),E(0.214%),R(0.350%),M(0.029%),N(0.159%),*(0.072%),Q(0.021%),S(0.009%),T(0.015%),I(0.009%)
10	RTIs	74	L	L	L	L(99.586%),S(0.314%),F(0.049%),V(0.020%),*(0.025%),I(0.007%)
10	RTIs	75	V	V	V	V(99.702%),A(0.206%),E(0.020%),I(0.054%),L(0.008%),G(0.008%),T(0.002%)
10	RTIs	77	F	F	F	F(98.977%),L(0.605%),S(0.302%),Y(0.059%),V(0.033%),P(0.002%),C(0.010%),I(0.013%)
10	RTIs	90	V	V	V	V(99.099%),A(0.748%),G(0.038%),L(0.016%),D(0.013%),I(0.030%),E(0.025%),M(0.015%),*(0.015%),W(0.002%)
10	RTIs	98	A	A	A	A(99.771%),P(0.034%),T(0.101%),G(0.005%),V(0.062%),E(0.007%),S(0.015%),D(0.002%),R(0.002%),N(0.002%)
10	RTIs	100	L	L	L	L(99.582%),S(0.216%),P(0.002%),F(0.042%),V(0.066%),I(0.035%),*(0.055%),Q(0.002%)
10	RTIs	101	K	K	K	K(99.065%),E(0.365%),R(0.445%),*(0.051%),I(0.010%),Q(0.034%),M(0.008%),T(0.008%),N(0.015%)
10	RTIs	103	K	KN	N	N(50.895%),K(47.738%),E(0.562%),D(0.240%),R(0.207%),T(0.071%),S(0.209%),Q(0.003%),*(0.023%),Y(0.031%),H(0.007%),I(0.010%),A(0.002%),G(0.002%)
10	RTIs	106	V	V	V	V(99.509%),A(0.283%),E(0.121%),G(0.034%),M(0.052%)
10	RTIs	108	V	V	V	V(99.691%),A(0.201%),E(0.041%),I(0.056%),G(0.007%),L(0.005%)
10	RTIs	115	Y	Y	Y	Y(99.562%),D(0.035%),C(0.133%),H(0.176%),N(0.028%),*(0.046%),V(0.005%),F(0.012%),S(0.003%)
10	RTIs	116	F	F	F	F(98.817%),S(0.528%),Y(0.065%),L(0.505%),C(0.025%),I(0.039%),V(0.021%)
10	RTIs	118	V	V	V	V(99.357%),I(0.049%),A(0.541%),G(0.028%),D(0.013%),S(0.003%),F(0.005%),L(0.003%)
10	RTIs	138	E	E	E	E(99.486%),G(0.317%),K(0.049%),D(0.042%),V(0.090%),*(0.005%),A(0.009%),R(0.002%)
10	RTIs	151	Q	Q	Q	Q(99.592%),L(0.090%),R(0.216%),*(0.069%),E(0.003%),K(0.002%),P(0.011%),H(0.016%)
10	RTIs	179	V	V	V	V(99.566%),A(0.293%),I(0.036%),G(0.023%),E(0.029%),D(0.028%),M(0.021%),S(0.002%),T(0.002%)
10	RTIs	181	Y	Y	Y	Y(99.403%),C(0.298%),H(0.150%),*(0.054%),N(0.064%),F(0.007%),D(0.018%),S(0.007%)
10	RTIs	184	M	M	M	M(99.144%),V(0.329%),I(0.121%),T(0.270%),L(0.072%),K(0.041%),Y(0.003%),S(0.005%),E(0.002%),R(0.008%),*(0.003%),W(0.002%)
10	RTIs	188	Y	Y	Y	Y(99.438%),N(0.031%),C(0.222%),H(0.165%),*(0.080%),F(0.036%),D(0.011%),S(0.015%),Q(0.002%)
10	RTIs	190	G	G	G	G(99.825%),*(0.016%),R(0.075%),E(0.062%),V(0.007%),D(0.011%),A(0.003%)
10	RTIs	210	L	L	L	L(99.457%),*(0.136%),V(0.032%),S(0.307%),I(0.002%),F(0.027%),M(0.018%),W(0.020%),Q(0.002%)
10	RTIs	215	T	T	T	T(99.434%),I(0.077%),S(0.087%),A(0.290%),N(0.083%),P(0.016%),Y(0.008%),D(0.005%)
10	RTIs	219	K	K	K	K(98.016%),R(1.310%),Q(0.045%),E(0.499%),M(0.078%),*(0.036%),T(0.012%),N(0.005%)
10	RTIs	221	H	H	H	H(99.385%),Y(0.065%),R(0.396%),Q(0.075%),L(0.036%),I(0.005%),P(0.026%),S(0.005%),N(0.003%),T(0.002%),D(0.002%)
10	RTIs	225	P	P	P	P(99.858%),S(0.065%),L(0.056%),H(0.007%),A(0.010%),T(0.003%),R(0.002%)
10	RTIs	227	F	F	F	F(96.841%),L(2.542%),S(0.560%),Y(0.013%),C(0.010%),P(0.007%),V(0.013%),I(0.013%)
10	RTIs	230	M	M	M	M(99.062%),I(0.116%),T(0.265%),V(0.349%),R(0.110%),K(0.054%),L(0.041%),A(0.003%)
10	RTIs	234	L	L	L	L(99.476%),P(0.343%),H(0.072%),F(0.061%),R(0.013%),V(0.030%),I(0.003%),A(0.002%)
10	RTIs	236	P	P	P	P(99.772%),S(0.093%),L(0.094%),H(0.022%),T(0.010%),R(0.008%),A(0.002%)
10	RTIs	238	K	K	K	K(99.099%),R(0.414%),Q(0.157%),E(0.233%),*(0.022%),N(0.046%),T(0.007%),I(0.022%)
11	PIs	10	L	L	L	L(99.285%),P(0.519%),F(0.085%),H(0.051%),S(0.017%),I(0.017%),R(0.026%)
11	PIs	11	V	V	V	V(99.142%),A(0.628%),D(0.085%),I(0.110%),G(0.008%),F(0.025%)
11	PIs	13	I	I	I	I(99.040%),M(0.238%),V(0.399%),T(0.272%),L(0.017%),G(0.008%),R(0.017%),E(0.008%)
11	PIs	20	K	K	K	K(99.058%),E(0.348%),R(0.475%),N(0.034%),T(0.025%),Q(0.017%),M(0.017%),*(0.025%)
11	PIs	23	L	L	L	L(99.678%),Q(0.085%),R(0.025%),I(0.008%),P(0.203%)
11	PIs	24	L	L	L	L(99.482%),S(0.365%),F(0.076%),I(0.034%),*(0.042%)
11	PIs	30	D	D	D	D(98.441%),G(1.246%),V(0.068%),S(0.017%),N(0.195%),E(0.025%),A(0.008%)
11	PIs	32	V	V	V	V(99.636%),A(0.237%),I(0.051%),G(0.017%),E(0.059%)
11	PIs	33	L	L	L	L(99.347%),S(0.466%),F(0.034%),I(0.068%),V(0.034%),P(0.008%),*(0.042%)
11	PIs	35	E	D	D	D(99.042%),E(0.373%),V(0.051%),G(0.466%),N(0.042%),A(0.017%),Y(0.008%)
11	PIs	36	M	M	M	M(98.669%),A(0.017%),L(0.178%),V(0.500%),T(0.509%),K(0.042%),I(0.042%),R(0.025%),S(0.008%),Q(0.008%)
11	PIs	43	K	K	K	K(98.542%),R(0.563%),E(0.605%),*(0.077%),N(0.128%),I(0.043%),T(0.017%),Q(0.026%)
11	PIs	46	M	M	M	M(98.212%),I(0.822%),L(0.017%),V(0.466%),T(0.449%),R(0.008%),K(0.017%),*(0.008%)
11	PIs	47	I	I	I	I(99.025%),V(0.314%),T(0.365%),M(0.203%),L(0.068%),K(0.017%),R(0.008%)
11	PIs	48	G	G	G	G(76.128%),R(23.335%),E(0.442%),V(0.026%),*(0.026%),K(0.017%),S(0.017%),W(0.009%)
11	PIs	50	I	I	I	I(97.888%),V(1.383%),M(0.008%),L(0.093%),F(0.008%),T(0.492%),N(0.059%),S(0.059%),A(0.008%)
11	PIs	53	F	F	F	F(95.341%),S(3.058%),L(1.432%),P(0.008%),I(0.051%),A(0.008%),Y(0.085%),H(0.008%),C(0.008%)
11	PIs	54	I	I	I	I(98.932%),T(0.382%),V(0.636%),S(0.017%),F(0.017%),N(0.017%)
11	PIs	58	Q	Q	Q	Q(99.118%),R(0.449%),H(0.229%),L(0.085%),*(0.093%),K(0.025%)
11	PIs	63	L	P	P	P(99.771%),L(0.136%),S(0.068%),R(0.017%),H(0.008%)
11	PIs	71	A	T	T	A(76.578%),T(22.611%),P(0.699%),S(0.017%),V(0.069%),I(0.026%)
11	PIs	73	G	G	G	G(99.780%),D(0.068%),S(0.136%),A(0.008%),C(0.008%)
11	PIs	74	T	T	T	T(99.508%),I(0.102%),P(0.008%),A(0.339%),S(0.042%)
11	PIs	76	L	L	L	L(99.457%),S(0.382%),I(0.068%),V(0.034%),*(0.051%),F(0.008%)
11	PIs	77	V	V	V	V(99.271%),A(0.610%),E(0.034%),L(0.017%),I(0.059%),G(0.008%)
11	PIs	82	V	V	V	V(99.347%),I(0.119%),A(0.390%),G(0.025%),D(0.102%),F(0.008%),T(0.008%)
11	PIs	83	N	N	N	N(98.982%),I(0.076%),D(0.441%),S(0.390%),Y(0.085%),T(0.017%),H(0.008%)
11	PIs	84	I	I	I	I(98.797%),M(0.280%),L(0.085%),T(0.390%),V(0.373%),K(0.076%)
11	PIs	85	I	I	I	I(99.084%),T(0.416%),V(0.373%),M(0.034%),L(0.025%),N(0.042%),S(0.025%)
11	PIs	88	N	N	N	N(97.983%),D(0.432%),K(0.856%),S(0.424%),I(0.229%),H(0.017%),Y(0.008%),T(0.051%)
11	PIs	89	L	L	L	L(99.507%),Q(0.042%),P(0.280%),S(0.136%),M(0.017%),R(0.008%),*(0.008%)
11	PIs	90	L	L	L	L(99.228%),S(0.577%),M(0.042%),V(0.025%),*(0.093%),W(0.025%),R(0.008%)
11	PIs	93	I	L	L	L(99.288%),P(0.331%),H(0.110%),T(0.093%),I(0.076%),R(0.017%),F(0.068%),A(0.008%),V(0.008%)
11	RTIs	40	E	E	E	E(99.131%),*(0.051%),V(0.170%),D(0.119%),G(0.315%),K(0.187%),A(0.017%),N(0.009%)
11	RTIs	41	M	M	M	M(76.645%),I(22.047%),T(0.569%),V(0.527%),K(0.093%),*(0.034%),R(0.017%),L(0.042%),E(0.008%),S(0.017%)
11	RTIs	44	E	E	E	E(99.270%),K(0.195%),G(0.382%),D(0.085%),V(0.042%),A(0.017%),*(0.008%)
11	RTIs	62	A	A	A	A(99.720%),S(0.025%),V(0.110%),T(0.127%),D(0.008%),G(0.008%)
11	RTIs	65	K	K	K	K(96.949%),R(2.517%),E(0.424%),M(0.042%),T(0.034%),Q(0.008%),G(0.025%)
11	RTIs	67	D	D	D	D(99.356%),G(0.390%),V(0.102%),N(0.119%),A(0.025%),Y(0.008%)
11	RTIs	68	S	S	S	S(99.407%),G(0.314%),N(0.085%),C(0.093%),I(0.025%),R(0.051%),T(0.008%),V(0.008%),K(0.008%)
11	RTIs	69	T	T	T	T(99.703%),A(0.229%),I(0.042%),S(0.017%),P(0.008%)
11	RTIs	70	K	K	K	K(99.321%),E(0.263%),N(0.076%),R(0.289%),Q(0.017%),*(0.008%),M(0.025%)
11	RTIs	74	L	L	L	L(99.669%),S(0.280%),*(0.008%),V(0.017%),F(0.025%)
11	RTIs	75	V	V	V	V(99.653%),L(0.017%),E(0.025%),A(0.254%),I(0.051%)
11	RTIs	77	F	F	F	F(98.382%),L(0.856%),I(0.034%),C(0.034%),S(0.585%),Y(0.093%),V(0.017%)
11	RTIs	90	V	V	V	V(99.150%),A(0.791%),I(0.060%)
11	RTIs	98	A	A	A	A(99.720%),V(0.102%),T(0.110%),P(0.034%),G(0.025%),E(0.008%)
11	RTIs	100	L	L	L	L(99.536%),S(0.315%),V(0.035%),I(0.070%),*(0.044%)
11	RTIs	101	K	K	K	K(99.229%),E(0.347%),R(0.263%),*(0.059%),T(0.034%),Q(0.034%),I(0.008%),N(0.025%)
11	RTIs	103	K	K	K	K(98.985%),E(0.499%),N(0.034%),R(0.396%),*(0.060%),Q(0.009%),T(0.017%)
11	RTIs	106	V	V	V	V(98.999%),A(0.653%),E(0.221%),G(0.068%),M(0.059%)
11	RTIs	108	V	V	V	V(99.526%),A(0.347%),I(0.059%),L(0.008%),E(0.025%),G(0.034%)
11	RTIs	115	Y	Y	Y	Y(99.493%),H(0.266%),D(0.009%),*(0.060%),C(0.103%),S(0.009%),F(0.052%),N(0.009%)
11	RTIs	116	F	F	F	F(98.611%),L(0.576%),S(0.627%),Y(0.136%),I(0.034%),C(0.008%),V(0.008%)
11	RTIs	118	V	V	V	V(99.343%),A(0.588%),G(0.009%),I(0.051%),D(0.009%)
11	RTIs	138	E	E	E	E(81.042%),K(18.442%),D(0.043%),V(0.086%),G(0.258%),R(0.095%),*(0.017%),A(0.017%)
11	RTIs	151	Q	Q	Q	Q(99.495%),R(0.342%),*(0.051%),L(0.051%),H(0.043%),E(0.017%)
11	RTIs	179	V	V	V	V(99.610%),I(0.034%),A(0.322%),D(0.034%)
11	RTIs	181	Y	Y	Y	Y(99.466%),N(0.034%),C(0.280%),H(0.178%),D(0.017%),*(0.025%)
11	RTIs	184	M	M	M	M(81.635%),I(17.559%),L(0.051%),V(0.424%),T(0.255%),R(0.017%),K(0.051%),A(0.008%)
11	RTIs	188	Y	Y	Y	Y(99.068%),N(0.025%),H(0.466%),C(0.347%),F(0.042%),*(0.042%),S(0.008%)
11	RTIs	190	G	G	G	G(82.893%),R(16.970%),E(0.060%),V(0.026%),K(0.034%),A(0.009%),S(0.009%)
11	RTIs	210	L	L	L	L(99.499%),S(0.348%),M(0.017%),F(0.034%),*(0.085%),I(0.008%),R(0.008%)
11	RTIs	215	T	T	T	T(99.601%),S(0.051%),I(0.068%),A(0.263%),P(0.017%)
11	RTIs	219	K	K	K	K(97.857%),R(0.529%),E(0.589%),*(0.914%),M(0.060%),Q(0.026%),T(0.017%),N(0.009%)
11	RTIs	221	H	H	H	H(99.237%),L(0.076%),Y(0.119%),P(0.034%),R(0.458%),Q(0.076%)
11	RTIs	225	P	P	P	P(99.856%),T(0.017%),S(0.093%),L(0.034%)
11	RTIs	227	F	F	F	F(98.782%),L(0.587%),S(0.562%),Y(0.043%),I(0.009%),C(0.009%),V(0.009%)
11	RTIs	230	M	M	M	M(84.741%),I(13.895%),T(0.322%),V(0.492%),G(0.008%),L(0.034%),N(0.008%),K(0.322%),R(0.119%),*(0.059%)
11	RTIs	234	L	L	L	L(99.389%),P(0.450%),S(0.008%),F(0.059%),H(0.085%),V(0.008%)
11	RTIs	236	P	P	P	P(99.822%),S(0.110%),L(0.042%),H(0.025%)
11	RTIs	238	K	K	K	K(99.049%),E(0.255%),R(0.527%),*(0.034%),I(0.025%),N(0.068%),T(0.034%),Q(0.008%)
12	PIs	10	L	L	L	L(99.364%),P(0.380%),F(0.107%),H(0.111%),I(0.025%),V(0.008%),R(0.004%)
12	PIs	11	V	V	V	V(99.253%),A(0.442%),D(0.186%),I(0.103%),L(0.004%),G(0.008%),S(0.004%)
12	PIs	13	I	I	I	I(98.998%),M(0.207%),T(0.265%),V(0.460%),L(0.033%),R(0.012%),N(0.012%),K(0.008%),D(0.004%)
12	PIs	20	K	K	K	K(99.064%),E(0.454%),*(0.074%),R(0.346%),T(0.016%),M(0.033%),Q(0.008%),N(0.004%)
12	PIs	23	L	L	L	L(99.058%),P(0.730%),F(0.095%),H(0.087%),S(0.012%),I(0.012%),R(0.004%)
12	PIs	24	L	L	L	L(99.357%),S(0.429%),V(0.021%),F(0.041%),I(0.120%),*(0.025%),R(0.004%),P(0.004%)
12	PIs	30	D	D	D	D(99.361%),N(0.190%),A(0.025%),S(0.008%),G(0.301%),V(0.049%),T(0.004%),E(0.058%),Y(0.004%)
12	PIs	32	V	V	V	V(98.859%),A(0.915%),E(0.070%),G(0.016%),I(0.119%),D(0.008%),L(0.008%),M(0.004%)
12	PIs	33	L	L	L	L(99.287%),S(0.288%),*(0.183%),V(0.025%),Q(0.013%),I(0.121%),P(0.042%),F(0.038%),Y(0.004%)
12	PIs	35	E	D	D	D(99.133%),E(0.425%),T(0.017%),G(0.289%),N(0.050%),A(0.021%),V(0.062%),Y(0.004%)
12	PIs	36	M	M	M	M(98.409%),T(0.519%),V(0.453%),L(0.375%),R(0.037%),I(0.153%),K(0.045%),E(0.004%),*(0.004%)
12	PIs	43	K	K	K	K(98.790%),E(0.253%),I(0.075%),R(0.605%),*(0.087%),N(0.166%),Q(0.012%),T(0.012%)
12	PIs	46	M	M	M	M(93.455%),T(5.036%),I(1.015%),L(0.107%),V(0.264%),S(0.045%),K(0.029%),*(0.008%),R(0.021%),A(0.012%),P(0.004%),E(0.004%)
12	PIs	47	I	I	I	I(99.237%),V(0.272%),L(0.049%),T(0.214%),R(0.049%),M(0.161%),K(0.012%),N(0.004%)
12	PIs	48	G	G	G	G(99.709%),R(0.150%),E(0.112%),V(0.008%),A(0.008%),W(0.012%)
12	PIs	50	I	I	I	I(98.734%),V(0.540%),S(0.016%),T(0.557%),F(0.041%),L(0.016%),N(0.066%),M(0.025%),A(0.004%)
12	PIs	53	F	F	F	F(98.332%),L(1.071%),Y(0.029%),S(0.474%),I(0.045%),C(0.033%),V(0.016%)
12	PIs	54	I	I	I	I(98.923%),T(0.813%),V(0.190%),S(0.025%),N(0.037%),Y(0.004%),F(0.004%),L(0.004%)
12	PIs	58	Q	Q	Q	Q(99.443%),R(0.334%),L(0.107%),*(0.078%),H(0.004%),P(0.016%),E(0.004%),T(0.012%)
12	PIs	63	L	P	P	P(99.423%),L(0.469%),T(0.017%),S(0.069%),A(0.009%),H(0.013%)
12	PIs	71	A	A	A	A(99.868%),T(0.037%),V(0.082%),D(0.012%)
12	PIs	73	G	G	G	G(99.769%),D(0.087%),S(0.124%),V(0.004%),C(0.008%),A(0.008%)
12	PIs	74	T	T	T	T(99.530%),P(0.033%),A(0.297%),I(0.087%),S(0.049%),K(0.004%)
12	PIs	76	L	L	L	L(99.418%),S(0.470%),F(0.033%),*(0.025%),I(0.041%),V(0.012%)
12	PIs	77	V	V	V	V(99.310%),E(0.303%),A(0.233%),G(0.062%),M(0.087%),I(0.004%)
12	PIs	82	V	V	V	V(99.315%),A(0.458%),T(0.004%),D(0.111%),I(0.087%),F(0.008%),L(0.008%),G(0.008%)
12	PIs	83	N	N	N	N(96.780%),Y(2.268%),S(0.404%),D(0.454%),I(0.045%),H(0.033%),C(0.008%),T(0.008%)
12	PIs	84	I	I	I	I(99.096%),T(0.322%),V(0.326%),M(0.178%),L(0.045%),K(0.021%),R(0.012%)
12	PIs	85	I	I	I	I(95.454%),F(2.751%),T(1.370%),V(0.272%),L(0.037%),N(0.054%),M(0.029%),S(0.033%)
12	PIs	88	N	N	N	N(98.978%),S(0.441%),D(0.441%),K(0.062%),I(0.054%),Y(0.012%),T(0.012%)
12	PIs	89	L	L	L	L(99.337%),*(0.096%),P(0.379%),Q(0.100%),R(0.038%),S(0.033%),M(0.013%),C(0.004%)
12	PIs	90	L	L	L	L(99.291%),S(0.458%),M(0.132%),T(0.004%),*(0.062%),W(0.029%),V(0.021%),F(0.004%)
12	PIs	93	I	L	L	L(99.397%),F(0.244%),H(0.050%),P(0.297%),I(0.008%),M(0.004%)
12	RTIs	40	E	E	E	E(99.178%),G(0.374%),K(0.141%),A(0.025%),V(0.141%),*(0.075%),D(0.062%),W(0.004%)
12	RTIs	41	M	M	M	M(98.159%),V(0.549%),T(0.892%),N(0.008%),I(0.161%),S(0.021%),R(0.037%),L(0.062%),K(0.091%),*(0.004%),A(0.008%),W(0.004%),E(0.004%)
12	RTIs	44	E	E	E	E(99.368%),G(0.355%),V(0.107%),A(0.017%),K(0.066%),D(0.074%),*(0.012%)
12	RTIs	62	A	A	A	A(99.720%),T(0.202%),V(0.062%),D(0.012%),P(0.004%)
12	RTIs	65	K	K	K	K(97.751%),R(1.986%),E(0.227%),M(0.025%),N(0.008%),T(0.004%)
12	RTIs	67	D	D	D	D(99.271%),G(0.367%),N(0.091%),V(0.082%),E(0.152%),*(0.004%),H(0.008%),A(0.025%)
12	RTIs	68	S	S	S	S(99.522%),G(0.194%),R(0.132%),N(0.087%),C(0.062%),T(0.004%)
12	RTIs	69	T	T	T	T(99.238%),P(0.066%),A(0.577%),I(0.078%),S(0.033%),N(0.008%)
12	RTIs	70	K	K	K	K(99.033%),E(0.277%),M(0.074%),R(0.413%),Q(0.017%),N(0.107%),*(0.037%),T(0.033%),S(0.004%),I(0.004%)
12	RTIs	74	L	L	L	L(99.666%),S(0.256%),*(0.025%),I(0.025%),F(0.029%)
12	RTIs	75	V	V	V	V(99.654%),A(0.260%),I(0.058%),G(0.004%),L(0.008%),E(0.016%)
12	RTIs	77	F	F	F	F(98.282%),L(1.129%),S(0.445%),I(0.029%),Y(0.087%),C(0.029%)
12	RTIs	90	V	V	V	V(99.379%),A(0.509%),F(0.017%),G(0.029%),D(0.021%),I(0.046%)
12	RTIs	98	A	A	A	A(99.583%),T(0.087%),P(0.045%),V(0.235%),G(0.008%),S(0.025%),E(0.008%),R(0.008%)
12	RTIs	100	L	L	L	L(99.411%),F(0.030%),*(0.262%),I(0.034%),S(0.228%),V(0.030%),P(0.004%)
12	RTIs	101	K	K	K	K(99.143%),R(0.387%),E(0.338%),*(0.082%),I(0.016%),Q(0.008%),T(0.008%),N(0.016%)
12	RTIs	103	K	K	K	K(98.976%),R(0.390%),Q(0.017%),E(0.495%),N(0.055%),*(0.034%),T(0.013%),I(0.017%),S(0.004%)
12	RTIs	106	V	V	V	V(99.034%),A(0.809%),L(0.008%),I(0.074%),E(0.025%),G(0.045%),R(0.004%)
12	RTIs	108	V	V	V	V(99.451%),A(0.280%),E(0.103%),G(0.062%),I(0.091%),L(0.004%),M(0.008%)
12	RTIs	115	Y	Y	Y	Y(99.565%),H(0.166%),L(0.009%),N(0.038%),C(0.128%),S(0.030%),*(0.047%),F(0.009%),V(0.004%),D(0.004%)
12	RTIs	116	F	F	F	F(98.550%),L(0.548%),S(0.770%),Y(0.070%),V(0.004%),I(0.029%),C(0.029%)
12	RTIs	118	V	V	V	V(99.293%),A(0.576%),G(0.038%),I(0.051%),D(0.025%),S(0.008%),F(0.008%)
12	RTIs	138	E	E	E	E(98.284%),K(1.138%),R(0.017%),G(0.410%),V(0.100%),D(0.029%),A(0.008%),*(0.013%)
12	RTIs	151	Q	Q	Q	Q(99.545%),R(0.261%),*(0.075%),L(0.091%),H(0.008%),P(0.021%)
12	RTIs	179	V	V	V	V(99.575%),A(0.338%),I(0.033%),G(0.021%),D(0.033%)
12	RTIs	181	Y	Y	Y	Y(99.415%),N(0.049%),C(0.268%),H(0.152%),*(0.074%),F(0.016%),S(0.008%),D(0.008%),R(0.008%)
12	RTIs	184	M	M	M	M(99.134%),I(0.140%),V(0.396%),L(0.049%),T(0.214%),K(0.049%),R(0.012%),S(0.004%)
12	RTIs	188	Y	Y	Y	Y(99.328%),H(0.321%),*(0.049%),C(0.231%),N(0.037%),F(0.025%),R(0.004%),D(0.004%)
12	RTIs	190	G	G	G	G(99.794%),R(0.062%),E(0.111%),W(0.025%),V(0.008%)
12	RTIs	210	L	L	L	L(99.567%),S(0.313%),V(0.012%),F(0.016%),*(0.070%),M(0.012%),W(0.008%)
12	RTIs	215	T	T	T	T(99.358%),S(0.070%),A(0.456%),I(0.091%),P(0.008%),Y(0.004%),D(0.008%),H(0.004%)
12	RTIs	219	K	K	K	K(98.677%),R(0.541%),M(0.096%),E(0.524%),*(0.083%),Q(0.017%),T(0.050%),N(0.012%)
12	RTIs	221	H	H	H	H(99.505%),R(0.276%),Y(0.074%),L(0.045%),N(0.012%),S(0.004%),D(0.008%),Q(0.045%),P(0.025%),T(0.004%)
12	RTIs	225	P	P	P	P(99.823%),L(0.083%),S(0.070%),R(0.008%),A(0.008%),H(0.008%)
12	RTIs	227	F	F	F	F(99.048%),L(0.497%),S(0.377%),Y(0.033%),V(0.025%),C(0.017%),I(0.004%)
12	RTIs	230	M	M	M	M(99.167%),K(0.058%),T(0.161%),V(0.396%),I(0.070%),L(0.062%),R(0.082%),W(0.004%)
12	RTIs	234	L	L	L	L(99.054%),P(0.516%),V(0.240%),F(0.083%),H(0.087%),I(0.008%),A(0.004%),R(0.008%)
12	RTIs	236	P	P	P	P(99.806%),S(0.132%),L(0.037%),T(0.004%),H(0.008%),R(0.004%),A(0.008%)
12	RTIs	238	K	K	K	K(98.694%),E(0.400%),Q(0.404%),R(0.354%),*(0.087%),G(0.004%),T(0.008%),I(0.021%),N(0.029%)
